# Supplementary material for: Occupational Attributes and Occupational Gender Segregation in Sweden: Does It Change Over Time?
Source: Front Psychol. 2020 Mar 26;11:554. doi: 10.3389/fpsyg.2020.00554 (PMC7113558; doi:10.3389/fpsyg.2020.00554)
Supplement: TABLE S1 — Data used in longitudinal analysis. SSYK: occupational title code; women: proportion of women in a given occupation/year; numerical: ranking of a given occupation in terms of numerical demands; verbal: ranking of occupations in terms of verbal demands. [file Table_1.XLSX]

## Sheet: Sheet1
ssyk	year	women	numerical	verbal	numerical_year	verbal_year	time	time9
1100	2003	.034513	.266	.143	532.798	286.429	0	0
1100	2004	.038862	.266	.143	533.064	286.572	1	.1111111
1100	2005	.038708	.266	.143	533.33	286.715	2	.2222222
1100	2006	.03924	.266	.143	533.596	286.858	3	.3333333
1100	2007	.038408	.266	.143	533.862	287.001	4	.4444444
1100	2008	.041544	.266	.143	534.128	287.144	5	.5555556
1100	2009	.044571	.266	.143	534.394	287.287	6	.6666667
1100	2010	.045906	.266	.143	534.66	287.43	7	.7777778
1100	2011	.062081	.266	.143	534.926	287.573	8	.8888889
1110	2003	.356245	.283	2.048	566.849	4102.144	0	0
1110	2004	.34766	.283	2.048	567.132	4104.192	1	.1111111
1110	2005	.357502	.283	2.048	567.415	4106.24	2	.2222222
1110	2006	.352539	.283	2.048	567.698	4108.288	3	.3333333
1110	2007	.341463	.283	2.048	567.981	4110.336	4	.4444444
1110	2008	.362185	.283	2.048	568.264	4112.384	5	.5555556
1110	2009	.373289	.283	2.048	568.547	4114.432	6	.6666667
1110	2010	.382205	.283	2.048	568.83	4116.48	7	.7777778
1110	2011	.392109	.283	2.048	569.113	4118.528	8	.8888889
1120	2003	.295742	.059	1.428	118.177	2860.284	0	0
1120	2004	.308227	.059	1.428	118.236	2861.712	1	.1111111
1120	2005	.3061	.059	1.428	118.295	2863.14	2	.2222222
1120	2006	.344137	.059	1.428	118.354	2864.568	3	.3333333
1120	2007	.366516	.059	1.428	118.413	2865.996	4	.4444444
1120	2008	.367786	.059	1.428	118.472	2867.424	5	.5555556
1120	2009	.364796	.059	1.428	118.531	2868.852	6	.6666667
1120	2010	.354839	.059	1.428	118.59	2870.28	7	.7777778
1120	2011	.355518	.059	1.428	118.649	2871.708	8	.8888889
1210	2003	.093374	.426	1.189	853.278	2381.567	0	0
1210	2004	.090092	.426	1.189	853.704	2382.756	1	.1111111
1210	2005	.087419	.426	1.189	854.13	2383.945	2	.2222222
1210	2006	.089145	.426	1.189	854.556	2385.134	3	.3333333
1210	2007	.091947	.426	1.189	854.982	2386.323	4	.4444444
1210	2008	.102917	.426	1.189	855.408	2387.512	5	.5555556
1210	2009	.105588	.426	1.189	855.834	2388.701	6	.6666667
1210	2010	.11034	.426	1.189	856.26	2389.89	7	.7777778
1210	2011	.117606	.426	1.189	856.686	2391.079	8	.8888889
1221	2003	.214634	.31	.622	620.93	1245.866	0	0
1221	2004	.082222	.31	.622	621.24	1246.488	1	.1111111
1221	2005	.087044	.31	.622	621.55	1247.11	2	.2222222
1221	2006	.101145	.31	.622	621.86	1247.732	3	.3333333
1221	2007	.106509	.31	.622	622.17	1248.354	4	.4444444
1221	2008	.097458	.31	.622	622.48	1248.976	5	.5555556
1221	2009	.101833	.31	.622	622.79	1249.598	6	.6666667
1221	2010	.111111	.31	.622	623.1	1250.22	7	.7777778
1221	2011	.118613	.31	.622	623.41	1250.842	8	.8888889
1222	2003	.047358	.478	.622	957.434	1245.866	0	0
1222	2004	.076622	.478	.622	957.912	1246.488	1	.1111111
1222	2005	.085296	.478	.622	958.39	1247.11	2	.2222222
1222	2006	.090851	.478	.622	958.868	1247.732	3	.3333333
1222	2007	.099755	.478	.622	959.3459	1248.354	4	.4444444
1222	2008	.108506	.478	.622	959.824	1248.976	5	.5555556
1222	2009	.111999	.478	.622	960.3019	1249.598	6	.6666667
1222	2010	.118523	.478	.622	960.78	1250.22	7	.7777778
1222	2011	.123111	.478	.622	961.258	1250.842	8	.8888889
1223	2003	.043478	.478	.622	957.434	1245.866	0	0
1223	2004	.031937	.478	.622	957.912	1246.488	1	.1111111
1223	2005	.037784	.478	.622	958.39	1247.11	2	.2222222
1223	2006	.048349	.478	.622	958.868	1247.732	3	.3333333
1223	2007	.055317	.478	.622	959.3459	1248.354	4	.4444444
1223	2008	.052821	.478	.622	959.824	1248.976	5	.5555556
1223	2009	.056272	.478	.622	960.3019	1249.598	6	.6666667
1223	2010	.053837	.478	.622	960.78	1250.22	7	.7777778
1223	2011	.055353	.478	.622	961.258	1250.842	8	.8888889
1224	2003	.271212	.468	.917	937.404	1836.751	0	0
1224	2004	.351535	.468	.917	937.872	1837.668	1	.1111111
1224	2005	.348205	.468	.917	938.34	1838.585	2	.2222222
1224	2006	.353581	.468	.917	938.808	1839.502	3	.3333333
1224	2007	.361493	.468	.917	939.276	1840.419	4	.4444444
1224	2008	.359133	.468	.917	939.744	1841.336	5	.5555556
1224	2009	.382594	.468	.917	940.212	1842.253	6	.6666667
1224	2010	.388194	.468	.917	940.68	1843.17	7	.7777778
1224	2011	.413421	.468	.917	941.148	1844.087	8	.8888889
1225	2003	.158824	.718	.651	1438.154	1303.953	0	0
1225	2004	.293603	.718	.651	1438.872	1304.604	1	.1111111
1225	2005	.166992	.718	.651	1439.59	1305.255	2	.2222222
1225	2006	.178316	.718	.651	1440.308	1305.906	3	.3333333
1225	2007	.18246	.718	.651	1441.026	1306.557	4	.4444444
1225	2008	.212954	.718	.651	1441.744	1307.208	5	.5555556
1225	2009	.207158	.718	.651	1442.462	1307.859	6	.6666667
1225	2010	.205485	.718	.651	1443.18	1308.51	7	.7777778
1225	2011	.208624	.718	.651	1443.898	1309.161	8	.8888889
1226	2003	.364782	.49	.82	981.47	1642.46	0	0
1226	2004	.35508	.49	.82	981.96	1643.28	1	.1111111
1226	2005	.371616	.49	.82	982.45	1644.1	2	.2222222
1226	2006	.377224	.49	.82	982.94	1644.92	3	.3333333
1226	2007	.370678	.49	.82	983.43	1645.74	4	.4444444
1226	2008	.424837	.49	.82	983.92	1646.56	5	.5555556
1226	2009	.439292	.49	.82	984.41	1647.38	6	.6666667
1226	2010	.447272	.49	.82	984.9	1648.2	7	.7777778
1226	2011	.443563	.49	.82	985.39	1649.02	8	.8888889
1227	2003	.566541	.407	.979	815.221	1960.937	0	0
1227	2004	.554493	.407	.979	815.628	1961.916	1	.1111111
1227	2005	.563403	.407	.979	816.035	1962.895	2	.2222222
1227	2006	.573495	.407	.979	816.442	1963.874	3	.3333333
1227	2007	.582533	.407	.979	816.849	1964.853	4	.4444444
1227	2008	.59814	.407	.979	817.256	1965.832	5	.5555556
1227	2009	.617954	.407	.979	817.663	1966.811	6	.6666667
1227	2010	.631046	.407	.979	818.07	1967.79	7	.7777778
1227	2011	.645633	.407	.979	818.477	1968.769	8	.8888889
1228	2003	.751531	.325	.669	650.975	1340.007	0	0
1228	2004	.731107	.325	.669	651.3	1340.676	1	.1111111
1228	2005	.722187	.325	.669	651.625	1341.345	2	.2222222
1228	2006	.722033	.325	.669	651.95	1342.014	3	.3333333
1228	2007	.727273	.325	.669	652.275	1342.683	4	.4444444
1228	2008	.836611	.325	.669	652.6	1343.352	5	.5555556
1228	2009	.836814	.325	.669	652.925	1344.021	6	.6666667
1228	2010	.839239	.325	.669	653.25	1344.69	7	.7777778
1228	2011	.838534	.325	.669	653.575	1345.359	8	.8888889
1229	2003	.256899	.318	.563	636.954	1127.689	0	0
1229	2004	.175994	.318	.563	637.272	1128.252	1	.1111111
1229	2005	.178341	.318	.563	637.59	1128.815	2	.2222222
1229	2006	.1868	.318	.563	637.908	1129.378	3	.3333333
1229	2007	.210999	.318	.563	638.226	1129.941	4	.4444444
1229	2008	.360214	.318	.563	638.544	1130.504	5	.5555556
1229	2009	.374779	.318	.563	638.862	1131.067	6	.6666667
1229	2010	.379064	.318	.563	639.18	1131.63	7	.7777778
1229	2011	.392612	.318	.563	639.498	1132.193	8	.8888889
1231	2003	.398698	1.288	.38	2579.864	761.14	0	0
1231	2004	.370105	1.288	.38	2581.152	761.52	1	.1111111
1231	2005	.39971	1.288	.38	2582.44	761.9	2	.2222222
1231	2006	.412599	1.288	.38	2583.728	762.28	3	.3333333
1231	2007	.42369	1.288	.38	2585.016	762.66	4	.4444444
1231	2008	.426851	1.288	.38	2586.304	763.04	5	.5555556
1231	2009	.437145	1.288	.38	2587.592	763.42	6	.6666667
1231	2010	.439756	1.288	.38	2588.88	763.8	7	.7777778
1231	2011	.443533	1.288	.38	2590.168	764.18	8	.8888889
1232	2003	.505177	.367	1.317	735.101	2637.951	0	0
1232	2004	.508302	.367	1.317	735.468	2639.268	1	.1111111
1232	2005	.53513	.367	1.317	735.835	2640.585	2	.2222222
1232	2006	.557687	.367	1.317	736.202	2641.902	3	.3333333
1232	2007	.560883	.367	1.317	736.569	2643.219	4	.4444444
1232	2008	.571393	.367	1.317	736.936	2644.536	5	.5555556
1232	2009	.576344	.367	1.317	737.303	2645.853	6	.6666667
1232	2010	.587567	.367	1.317	737.67	2647.17	7	.7777778
1232	2011	.594013	.367	1.317	738.037	2648.487	8	.8888889
1233	2003	.131707	.916	1.565	1834.748	3134.695	0	0
1233	2004	.170029	.916	1.565	1835.664	3136.26	1	.1111111
1233	2005	.175672	.916	1.565	1836.58	3137.825	2	.2222222
1233	2006	.177294	.916	1.565	1837.496	3139.39	3	.3333333
1233	2007	.186984	.916	1.565	1838.412	3140.955	4	.4444444
1233	2008	.205643	.916	1.565	1839.328	3142.52	5	.5555556
1233	2009	.191721	.916	1.565	1840.244	3144.085	6	.6666667
1233	2010	.197151	.916	1.565	1841.16	3145.65	7	.7777778
1233	2011	.206415	.916	1.565	1842.076	3147.215	8	.8888889
1234	2003	.429735	.259	1.565	518.777	3134.695	0	0
1234	2004	.437998	.259	1.565	519.036	3136.26	1	.1111111
1234	2005	.451271	.259	1.565	519.295	3137.825	2	.2222222
1234	2006	.477338	.259	1.565	519.554	3139.39	3	.3333333
1234	2007	.498657	.259	1.565	519.813	3140.955	4	.4444444
1234	2008	.489226	.259	1.565	520.072	3142.52	5	.5555556
1234	2009	.488567	.259	1.565	520.331	3144.085	6	.6666667
1234	2010	.502116	.259	1.565	520.59	3145.65	7	.7777778
1234	2011	.514576	.259	1.565	520.849	3147.215	8	.8888889
1235	2003	.131993	.984	.688	1970.952	1378.064	0	0
1235	2004	.122938	.984	.688	1971.936	1378.752	1	.1111111
1235	2005	.127102	.984	.688	1972.92	1379.44	2	.2222222
1235	2006	.138422	.984	.688	1973.904	1380.128	3	.3333333
1235	2007	.143662	.984	.688	1974.888	1380.816	4	.4444444
1235	2008	.156166	.984	.688	1975.872	1381.504	5	.5555556
1235	2009	.155242	.984	.688	1976.856	1382.192	6	.6666667
1235	2010	.158238	.984	.688	1977.84	1382.88	7	.7777778
1235	2011	.165684	.984	.688	1978.824	1383.568	8	.8888889
1236	2003	.113821	1.236	.34	2475.708	681.02	0	0
1236	2004	.187242	1.236	.34	2476.944	681.36	1	.1111111
1236	2005	.156986	1.236	.34	2478.18	681.7	2	.2222222
1236	2006	.15496	1.236	.34	2479.416	682.04	3	.3333333
1236	2007	.15753	1.236	.34	2480.652	682.38	4	.4444444
1236	2008	.181741	1.236	.34	2481.888	682.72	5	.5555556
1236	2009	.194026	1.236	.34	2483.124	683.06	6	.6666667
1236	2010	.172873	1.236	.34	2484.36	683.4	7	.7777778
1236	2011	.177998	1.236	.34	2485.596	683.74	8	.8888889
1237	2003	.133987	1.144	.802	2291.432	1606.406	0	0
1237	2004	.130033	1.144	.802	2292.576	1607.208	1	.1111111
1237	2005	.126554	1.144	.802	2293.72	1608.01	2	.2222222
1237	2006	.145174	1.144	.802	2294.864	1608.812	3	.3333333
1237	2007	.153737	1.144	.802	2296.008	1609.614	4	.4444444
1237	2008	.156679	1.144	.802	2297.152	1610.416	5	.5555556
1237	2009	.163951	1.144	.802	2298.296	1611.218	6	.6666667
1237	2010	.16705	1.144	.802	2299.44	1612.02	7	.7777778
1237	2011	.180711	1.144	.802	2300.584	1612.822	8	.8888889
1239	2003	.259208	.52	.517	1041.56	1035.551	0	0
1239	2004	.198903	.52	.517	1042.08	1036.068	1	.1111111
1239	2005	.208471	.52	.517	1042.6	1036.585	2	.2222222
1239	2006	.218661	.52	.517	1043.12	1037.102	3	.3333333
1239	2007	.232836	.52	.517	1043.64	1037.619	4	.4444444
1239	2008	.235672	.52	.517	1044.16	1038.136	5	.5555556
1239	2009	.245183	.52	.517	1044.68	1038.653	6	.6666667
1239	2010	.25354	.52	.517	1045.2	1039.17	7	.7777778
1239	2011	.261674	.52	.517	1045.72	1039.687	8	.8888889
1311	2003	.132289	.444	.587	889.332	1175.761	0	0
1311	2004	.128399	.444	.587	889.776	1176.348	1	.1111111
1311	2005	.126214	.444	.587	890.22	1176.935	2	.2222222
1311	2006	.123795	.444	.587	890.664	1177.522	3	.3333333
1311	2007	.132806	.444	.587	891.108	1178.109	4	.4444444
1311	2008	.122131	.444	.587	891.552	1178.696	5	.5555556
1311	2009	.127112	.444	.587	891.996	1179.283	6	.6666667
1311	2010	.142245	.444	.587	892.44	1179.87	7	.7777778
1311	2011	.149229	.444	.587	892.884	1180.457	8	.8888889
1312	2003	.067154	.749	.587	1500.247	1175.761	0	0
1312	2004	.068481	.749	.587	1500.996	1176.348	1	.1111111
1312	2005	.071271	.749	.587	1501.745	1176.935	2	.2222222
1312	2006	.077741	.749	.587	1502.494	1177.522	3	.3333333
1312	2007	.078906	.749	.587	1503.243	1178.109	4	.4444444
1312	2008	.080292	.749	.587	1503.992	1178.696	5	.5555556
1312	2009	.079482	.749	.587	1504.741	1179.283	6	.6666667
1312	2010	.081101	.749	.587	1505.49	1179.87	7	.7777778
1312	2011	.084267	.749	.587	1506.239	1180.457	8	.8888889
1313	2003	.02603	.583	.587	1167.749	1175.761	0	0
1313	2004	.026284	.583	.587	1168.332	1176.348	1	.1111111
1313	2005	.028513	.583	.587	1168.915	1176.935	2	.2222222
1313	2006	.032546	.583	.587	1169.498	1177.522	3	.3333333
1313	2007	.033664	.583	.587	1170.081	1178.109	4	.4444444
1313	2008	.032755	.583	.587	1170.664	1178.696	5	.5555556
1313	2009	.033698	.583	.587	1171.247	1179.283	6	.6666667
1313	2010	.038212	.583	.587	1171.83	1179.87	7	.7777778
1313	2011	.036366	.583	.587	1172.413	1180.457	8	.8888889
1314	2003	.235028	.666	.896	1333.998	1794.688	0	0
1314	2004	.254536	.666	.896	1334.664	1795.584	1	.1111111
1314	2005	.259455	.666	.896	1335.33	1796.48	2	.2222222
1314	2006	.2694	.666	.896	1335.996	1797.376	3	.3333333
1314	2007	.274118	.666	.896	1336.662	1798.272	4	.4444444
1314	2008	.282312	.666	.896	1337.328	1799.168	5	.5555556
1314	2009	.279899	.666	.896	1337.994	1800.064	6	.6666667
1314	2010	.286128	.666	.896	1338.66	1800.96	7	.7777778
1314	2011	.287839	.666	.896	1339.326	1801.856	8	.8888889
1315	2003	.137494	1.043	.747	2089.129	1496.241	0	0
1315	2004	.223881	1.043	.747	2090.172	1496.988	1	.1111111
1315	2005	.184189	1.043	.747	2091.215	1497.735	2	.2222222
1315	2006	.187343	1.043	.747	2092.258	1498.482	3	.3333333
1315	2007	.192995	1.043	.747	2093.301	1499.229	4	.4444444
1315	2008	.199282	1.043	.747	2094.344	1499.976	5	.5555556
1315	2009	.203493	1.043	.747	2095.387	1500.723	6	.6666667
1315	2010	.208594	1.043	.747	2096.43	1501.47	7	.7777778
1315	2011	.214097	1.043	.747	2097.473	1502.217	8	.8888889
1316	2003	.533953	.535	.733	1071.605	1468.199	0	0
1316	2004	.509251	.535	.733	1072.14	1468.932	1	.1111111
1316	2005	.541875	.535	.733	1072.675	1469.665	2	.2222222
1316	2006	.534821	.535	.733	1073.21	1470.398	3	.3333333
1316	2007	.530675	.535	.733	1073.745	1471.131	4	.4444444
1316	2008	.658432	.535	.733	1074.28	1471.864	5	.5555556
1316	2009	.650761	.535	.733	1074.815	1472.597	6	.6666667
1316	2010	.646151	.535	.733	1075.35	1473.33	7	.7777778
1316	2011	.645051	.535	.733	1075.885	1474.063	8	.8888889
1317	2003	.55814	.417	.816	835.251	1634.448	0	0
1317	2004	.556228	.417	.816	835.668	1635.264	1	.1111111
1317	2005	.585949	.417	.816	836.085	1636.08	2	.2222222
1317	2006	.656322	.417	.816	836.502	1636.896	3	.3333333
1317	2007	.667332	.417	.816	836.919	1637.712	4	.4444444
1317	2008	.66113	.417	.816	837.336	1638.528	5	.5555556
1317	2009	.654078	.417	.816	837.753	1639.344	6	.6666667
1317	2010	.660146	.417	.816	838.17	1640.16	7	.7777778
1317	2011	.650134	.417	.816	838.587	1640.976	8	.8888889
1318	2003	.79055	.417	.736	835.251	1474.208	0	0
1318	2004	.800156	.417	.736	835.668	1474.944	1	.1111111
1318	2005	.792946	.417	.736	836.085	1475.68	2	.2222222
1318	2006	.788632	.417	.736	836.502	1476.416	3	.3333333
1318	2007	.787306	.417	.736	836.919	1477.152	4	.4444444
1318	2008	.6859	.417	.736	837.336	1477.888	5	.5555556
1318	2009	.677122	.417	.736	837.753	1478.624	6	.6666667
1318	2010	.65987	.417	.736	838.17	1479.36	7	.7777778
1318	2011	.662769	.417	.736	838.587	1480.096	8	.8888889
1319	2003	.192447	.559	.587	1119.677	1175.761	0	0
1319	2004	.196938	.559	.587	1120.236	1176.348	1	.1111111
1319	2005	.214181	.559	.587	1120.795	1176.935	2	.2222222
1319	2006	.2294	.559	.587	1121.354	1177.522	3	.3333333
1319	2007	.243732	.559	.587	1121.913	1178.109	4	.4444444
1319	2008	.252004	.559	.587	1122.472	1178.696	5	.5555556
1319	2009	.263038	.559	.587	1123.031	1179.283	6	.6666667
1319	2010	.284037	.559	.587	1123.59	1179.87	7	.7777778
1319	2011	.295791	.559	.587	1124.149	1180.457	8	.8888889
2111	2003	.277551	1.832	.118	3669.496	236.354	0	0
2111	2004	.224084	1.832	.118	3671.328	236.472	1	.1111111
2111	2005	.221526	1.832	.118	3673.16	236.59	2	.2222222
2111	2006	.226626	1.832	.118	3674.992	236.708	3	.3333333
2111	2007	.232809	1.832	.118	3676.824	236.826	4	.4444444
2111	2008	.228597	1.832	.118	3678.656	236.944	5	.5555556
2111	2009	.23857	1.832	.118	3680.488	237.062	6	.6666667
2111	2010	.228193	1.832	.118	3682.32	237.18	7	.7777778
2111	2011	.235683	1.832	.118	3684.152	237.298	8	.8888889
2112	2003	.5	1.721	.2	3447.163	400.6	0	0
2112	2004	.314286	1.721	.2	3448.884	400.8	1	.1111111
2112	2005	.290323	1.721	.2	3450.605	401	2	.2222222
2112	2006	.351351	1.721	.2	3452.326	401.2	3	.3333333
2112	2007	.378378	1.721	.2	3454.047	401.4	4	.4444444
2112	2008	.404255	1.721	.2	3455.768	401.6	5	.5555556
2112	2009	.429906	1.721	.2	3457.489	401.8	6	.6666667
2112	2010	.433962	1.721	.2	3459.21	402	7	.7777778
2112	2011	.434783	1.721	.2	3460.931	402.2	8	.8888889
2113	2003	.49481	1.654	.012	3312.962	24.036	0	0
2113	2004	.493643	1.654	.012	3314.616	24.048	1	.1111111
2113	2005	.505983	1.654	.012	3316.27	24.06	2	.2222222
2113	2006	.508062	1.654	.012	3317.924	24.072	3	.3333333
2113	2007	.512835	1.654	.012	3319.578	24.084	4	.4444444
2113	2008	.510701	1.654	.012	3321.232	24.096	5	.5555556
2113	2009	.515025	1.654	.012	3322.886	24.108	6	.6666667
2113	2010	.517231	1.654	.012	3324.54	24.12	7	.7777778
2113	2011	.516353	1.654	.012	3326.194	24.132	8	.8888889
2114	2003	.232804	1.52	.085	3044.56	170.255	0	0
2114	2004	.243421	1.52	.085	3046.08	170.34	1	.1111111
2114	2005	.257951	1.52	.085	3047.6	170.425	2	.2222222
2114	2006	.273752	1.52	.085	3049.12	170.51	3	.3333333
2114	2007	.296898	1.52	.085	3050.64	170.595	4	.4444444
2114	2008	.327979	1.52	.085	3052.16	170.68	5	.5555556
2114	2009	.332913	1.52	.085	3053.68	170.765	6	.6666667
2114	2010	.319461	1.52	.085	3055.2	170.85	7	.7777778
2114	2011	.338138	1.52	.085	3056.72	170.935	8	.8888889
2121	2003	.320388	1.924	-.347	3853.772	-695.041	0	0
2121	2004	.267806	1.924	-.347	3855.696	-695.388	1	.1111111
2121	2005	.269444	1.924	-.347	3857.62	-695.735	2	.2222222
2121	2006	.28534	1.924	-.347	3859.544	-696.082	3	.3333333
2121	2007	.312021	1.924	-.347	3861.468	-696.429	4	.4444444
2121	2008	.306701	1.924	-.347	3863.392	-696.776	5	.5555556
2121	2009	.313131	1.924	-.347	3865.316	-697.123	6	.6666667
2121	2010	.318182	1.924	-.347	3867.24	-697.47	7	.7777778
2121	2011	.306818	1.924	-.347	3869.164	-697.817	8	.8888889
2122	2003	.431111	1.924	-.034	3853.772	-68.10201	0	0
2122	2004	.458853	1.924	-.034	3855.696	-68.136	1	.1111111
2122	2005	.447778	1.924	-.034	3857.62	-68.17001	2	.2222222
2122	2006	.457934	1.924	-.034	3859.544	-68.204	3	.3333333
2122	2007	.449385	1.924	-.034	3861.468	-68.23801	4	.4444444
2122	2008	.440648	1.924	-.034	3863.392	-68.272	5	.5555556
2122	2009	.449915	1.924	-.034	3865.316	-68.30601	6	.6666667
2122	2010	.459292	1.924	-.034	3867.24	-68.34	7	.7777778
2122	2011	.454228	1.924	-.034	3869.164	-68.374	8	.8888889
2131	2003	.178307	1.654	-.242	3312.962	-484.726	0	0
2131	2004	.212917	1.654	-.242	3314.616	-484.968	1	.1111111
2131	2005	.215922	1.654	-.242	3316.27	-485.21	2	.2222222
2131	2006	.21354	1.654	-.242	3317.924	-485.452	3	.3333333
2131	2007	.209803	1.654	-.242	3319.578	-485.694	4	.4444444
2131	2008	.203562	1.654	-.242	3321.232	-485.936	5	.5555556
2131	2009	.199397	1.654	-.242	3322.886	-486.178	6	.6666667
2131	2010	.197855	1.654	-.242	3324.54	-486.42	7	.7777778
2131	2011	.196341	1.654	-.242	3326.194	-486.662	8	.8888889
2139	2003	.278701	1.553	-.295	3110.659	-590.8849	0	0
2139	2004	.275304	1.553	-.295	3112.212	-591.18	1	.1111111
2139	2005	.274529	1.553	-.295	3113.765	-591.475	2	.2222222
2139	2006	.268675	1.553	-.295	3115.318	-591.77	3	.3333333
2139	2007	.270858	1.553	-.295	3116.871	-592.065	4	.4444444
2139	2008	.285163	1.553	-.295	3118.424	-592.36	5	.5555556
2139	2009	.28785	1.553	-.295	3119.977	-592.655	6	.6666667
2139	2010	.289844	1.553	-.295	3121.53	-592.95	7	.7777778
2139	2011	.29612	1.553	-.295	3123.083	-593.245	8	.8888889
2141	2003	.38097	1.186	.202	2375.558	404.606	0	0
2141	2004	.396029	1.186	.202	2376.744	404.808	1	.1111111
2141	2005	.415803	1.186	.202	2377.93	405.01	2	.2222222
2141	2006	.431275	1.186	.202	2379.116	405.212	3	.3333333
2141	2007	.445857	1.186	.202	2380.302	405.414	4	.4444444
2141	2008	.458112	1.186	.202	2381.488	405.616	5	.5555556
2141	2009	.461088	1.186	.202	2382.674	405.818	6	.6666667
2141	2010	.472099	1.186	.202	2383.86	406.02	7	.7777778
2141	2011	.479289	1.186	.202	2385.046	406.222	8	.8888889
2142	2003	.126488	1.455	.194	2914.365	388.582	0	0
2142	2004	.153576	1.455	.194	2915.82	388.776	1	.1111111
2142	2005	.163443	1.455	.194	2917.275	388.97	2	.2222222
2142	2006	.171332	1.455	.194	2918.73	389.164	3	.3333333
2142	2007	.180287	1.455	.194	2920.185	389.358	4	.4444444
2142	2008	.185918	1.455	.194	2921.64	389.552	5	.5555556
2142	2009	.194626	1.455	.194	2923.095	389.746	6	.6666667
2142	2010	.199433	1.455	.194	2924.55	389.94	7	.7777778
2142	2011	.208548	1.455	.194	2926.005	390.134	8	.8888889
2143	2003	.064378	1.455	.194	2914.365	388.582	0	0
2143	2004	.096943	1.455	.194	2915.82	388.776	1	.1111111
2143	2005	.113621	1.455	.194	2917.275	388.97	2	.2222222
2143	2006	.123105	1.455	.194	2918.73	389.164	3	.3333333
2143	2007	.121341	1.455	.194	2920.185	389.358	4	.4444444
2143	2008	.133031	1.455	.194	2921.64	389.552	5	.5555556
2143	2009	.125431	1.455	.194	2923.095	389.746	6	.6666667
2143	2010	.127372	1.455	.194	2924.55	389.94	7	.7777778
2143	2011	.140938	1.455	.194	2926.005	390.134	8	.8888889
2144	2003	.093462	1.538	.194	3080.614	388.582	0	0
2144	2004	.155704	1.538	.194	3082.152	388.776	1	.1111111
2144	2005	.154373	1.538	.194	3083.69	388.97	2	.2222222
2144	2006	.154443	1.538	.194	3085.228	389.164	3	.3333333
2144	2007	.15914	1.538	.194	3086.766	389.358	4	.4444444
2144	2008	.168991	1.538	.194	3088.304	389.552	5	.5555556
2144	2009	.168845	1.538	.194	3089.842	389.746	6	.6666667
2144	2010	.163553	1.538	.194	3091.38	389.94	7	.7777778
2144	2011	.160844	1.538	.194	3092.918	390.134	8	.8888889
2145	2003	.077008	1.455	.194	2914.365	388.582	0	0
2145	2004	.102341	1.455	.194	2915.82	388.776	1	.1111111
2145	2005	.119145	1.455	.194	2917.275	388.97	2	.2222222
2145	2006	.123774	1.455	.194	2918.73	389.164	3	.3333333
2145	2007	.130443	1.455	.194	2920.185	389.358	4	.4444444
2145	2008	.136273	1.455	.194	2921.64	389.552	5	.5555556
2145	2009	.140978	1.455	.194	2923.095	389.746	6	.6666667
2145	2010	.147067	1.455	.194	2924.55	389.94	7	.7777778
2145	2011	.150028	1.455	.194	2926.005	390.134	8	.8888889
2146	2003	.380165	1.455	.194	2914.365	388.582	0	0
2146	2004	.444772	1.455	.194	2915.82	388.776	1	.1111111
2146	2005	.443049	1.455	.194	2917.275	388.97	2	.2222222
2146	2006	.432432	1.455	.194	2918.73	389.164	3	.3333333
2146	2007	.44069	1.455	.194	2920.185	389.358	4	.4444444
2146	2008	.446074	1.455	.194	2921.64	389.552	5	.5555556
2146	2009	.446461	1.455	.194	2923.095	389.746	6	.6666667
2146	2010	.445995	1.455	.194	2924.55	389.94	7	.7777778
2146	2011	.452652	1.455	.194	2926.005	390.134	8	.8888889
2147	2003	.194444	1.455	.112	2914.365	224.336	0	0
2147	2004	.180428	1.455	.112	2915.82	224.448	1	.1111111
2147	2005	.194611	1.455	.112	2917.275	224.56	2	.2222222
2147	2006	.197969	1.455	.112	2918.73	224.672	3	.3333333
2147	2007	.205063	1.455	.112	2920.185	224.784	4	.4444444
2147	2008	.240705	1.455	.112	2921.64	224.896	5	.5555556
2147	2009	.203812	1.455	.112	2923.095	225.008	6	.6666667
2147	2010	.21408	1.455	.112	2924.55	225.12	7	.7777778
2147	2011	.210594	1.455	.112	2926.005	225.232	8	.8888889
2148	2003	.402299	1.278	.188	2559.834	376.564	0	0
2148	2004	.468354	1.278	.188	2561.112	376.752	1	.1111111
2148	2005	.472039	1.278	.188	2562.39	376.94	2	.2222222
2148	2006	.461648	1.278	.188	2563.668	377.128	3	.3333333
2148	2007	.441808	1.278	.188	2564.946	377.316	4	.4444444
2148	2008	.444816	1.278	.188	2566.224	377.504	5	.5555556
2148	2009	.45505	1.278	.188	2567.502	377.692	6	.6666667
2148	2010	.460744	1.278	.188	2568.78	377.88	7	.7777778
2148	2011	.447343	1.278	.188	2570.058	378.068	8	.8888889
2149	2003	.196296	1.455	.247	2914.365	494.741	0	0
2149	2004	.18735	1.455	.247	2915.82	494.988	1	.1111111
2149	2005	.214628	1.455	.247	2917.275	495.235	2	.2222222
2149	2006	.234505	1.455	.247	2918.73	495.482	3	.3333333
2149	2007	.256007	1.455	.247	2920.185	495.729	4	.4444444
2149	2008	.268494	1.455	.247	2921.64	495.976	5	.5555556
2149	2009	.275425	1.455	.247	2923.095	496.223	6	.6666667
2149	2010	.285749	1.455	.247	2924.55	496.47	7	.7777778
2149	2011	.292269	1.455	.247	2926.005	496.717	8	.8888889
2211	2003	.523936	.718	.208	1438.154	416.624	0	0
2211	2004	.518023	.718	.208	1438.872	416.832	1	.1111111
2211	2005	.518375	.718	.208	1439.59	417.04	2	.2222222
2211	2006	.527901	.718	.208	1440.308	417.248	3	.3333333
2211	2007	.527446	.718	.208	1441.026	417.456	4	.4444444
2211	2008	.517537	.718	.208	1441.744	417.664	5	.5555556
2211	2009	.514455	.718	.208	1442.462	417.872	6	.6666667
2211	2010	.526031	.718	.208	1443.18	418.08	7	.7777778
2211	2011	.515689	.718	.208	1443.898	418.288	8	.8888889
2212	2003	.677419	1.128	.183	2259.384	366.549	0	0
2212	2004	.718121	1.128	.183	2260.512	366.732	1	.1111111
2212	2005	.72093	1.128	.183	2261.64	366.915	2	.2222222
2212	2006	.730964	1.128	.183	2262.768	367.098	3	.3333333
2212	2007	.713483	1.128	.183	2263.896	367.281	4	.4444444
2212	2008	.712486	1.128	.183	2265.024	367.464	5	.5555556
2212	2009	.710309	1.128	.183	2266.152	367.647	6	.6666667
2212	2010	.68377	1.128	.183	2267.28	367.83	7	.7777778
2212	2011	.692234	1.128	.183	2268.408	368.013	8	.8888889
2213	2003	.369231	.301	.067	602.903	134.201	0	0
2213	2004	.431884	.301	.067	603.204	134.268	1	.1111111
2213	2005	.458678	.301	.067	603.505	134.335	2	.2222222
2213	2006	.452933	.301	.067	603.806	134.402	3	.3333333
2213	2007	.482715	.301	.067	604.107	134.469	4	.4444444
2213	2008	.493473	.301	.067	604.408	134.536	5	.5555556
2213	2009	.509907	.301	.067	604.709	134.603	6	.6666667
2213	2010	.504386	.301	.067	605.01	134.67	7	.7777778
2213	2011	.494334	.301	.067	605.311	134.737	8	.8888889
2214	2003	.071429	-.108	.049	-216.324	98.147	0	0
2214	2004	.13285	-.108	.049	-216.432	98.196	1	.1111111
2214	2005	.155251	-.108	.049	-216.54	98.245	2	.2222222
2214	2006	.173448	-.108	.049	-216.648	98.294	3	.3333333
2214	2007	.183121	-.108	.049	-216.756	98.34299	4	.4444444
2214	2008	.184543	-.108	.049	-216.864	98.392	5	.5555556
2214	2009	.195719	-.108	.049	-216.972	98.44099	6	.6666667
2214	2010	.190544	-.108	.049	-217.08	98.49	7	.7777778
2214	2011	.194286	-.108	.049	-217.188	98.53899	8	.8888889
2221	2003	.406593	.817	1.124	1636.451	2251.372	0	0
2221	2004	.421719	.817	1.124	1637.268	2252.496	1	.1111111
2221	2005	.427269	.817	1.124	1638.085	2253.62	2	.2222222
2221	2006	.436882	.817	1.124	1638.902	2254.744	3	.3333333
2221	2007	.443333	.817	1.124	1639.719	2255.868	4	.4444444
2221	2008	.451995	.817	1.124	1640.536	2256.992	5	.5555556
2221	2009	.45858	.817	1.124	1641.353	2258.116	6	.6666667
2221	2010	.463777	.817	1.124	1642.17	2259.24	7	.7777778
2221	2011	.468978	.817	1.124	1642.987	2260.364	8	.8888889
2222	2003	.533393	.817	.803	1636.451	1608.409	0	0
2222	2004	.537114	.817	.803	1637.268	1609.212	1	.1111111
2222	2005	.538908	.817	.803	1638.085	1610.015	2	.2222222
2222	2006	.543334	.817	.803	1638.902	1610.818	3	.3333333
2222	2007	.544444	.817	.803	1639.719	1611.621	4	.4444444
2222	2008	.54505	.817	.803	1640.536	1612.424	5	.5555556
2222	2009	.541242	.817	.803	1641.353	1613.227	6	.6666667
2222	2010	.540151	.817	.803	1642.17	1614.03	7	.7777778
2222	2011	.547381	.817	.803	1642.987	1614.833	8	.8888889
2223	2003	.523747	.678	.571	1358.034	1143.713	0	0
2223	2004	.579681	.678	.571	1358.712	1144.284	1	.1111111
2223	2005	.599145	.678	.571	1359.39	1144.855	2	.2222222
2223	2006	.614902	.678	.571	1360.068	1145.426	3	.3333333
2223	2007	.633382	.678	.571	1360.746	1145.997	4	.4444444
2223	2008	.648224	.678	.571	1361.424	1146.568	5	.5555556
2223	2009	.663534	.678	.571	1362.102	1147.139	6	.6666667
2223	2010	.670401	.678	.571	1362.78	1147.71	7	.7777778
2223	2011	.681247	.678	.571	1363.458	1148.281	8	.8888889
2224	2003	.704918	.961	.939	1924.883	1880.817	0	0
2224	2004	.748503	.961	.939	1925.844	1881.756	1	.1111111
2224	2005	.746652	.961	.939	1926.805	1882.695	2	.2222222
2224	2006	.765073	.961	.939	1927.766	1883.634	3	.3333333
2224	2007	.780808	.961	.939	1928.727	1884.573	4	.4444444
2224	2008	.7851	.961	.939	1929.688	1885.512	5	.5555556
2224	2009	.801282	.961	.939	1930.649	1886.451	6	.6666667
2224	2010	.857557	.961	.939	1931.61	1887.39	7	.7777778
2224	2011	.814815	.961	.939	1932.571	1888.329	8	.8888889
2225	2003	.948333	.368	1.767	737.104	3539.301	0	0
2225	2004	.941791	.368	1.767	737.472	3541.068	1	.1111111
2225	2005	.944595	.368	1.767	737.84	3542.835	2	.2222222
2225	2006	.944444	.368	1.767	738.208	3544.602	3	.3333333
2225	2007	.943872	.368	1.767	738.576	3546.369	4	.4444444
2225	2008	.948913	.368	1.767	738.944	3548.136	5	.5555556
2225	2009	.950199	.368	1.767	739.312	3549.903	6	.6666667
2225	2010	.952741	.368	1.767	739.68	3551.67	7	.7777778
2225	2011	.952298	.368	1.767	740.048	3553.437	8	.8888889
2229	2003	.668831	.276	.865	552.828	1732.595	0	0
2229	2004	.645455	.276	.865	553.104	1733.46	1	.1111111
2229	2005	.661138	.276	.865	553.38	1734.325	2	.2222222
2229	2006	.667391	.276	.865	553.656	1735.19	3	.3333333
2229	2007	.698308	.276	.865	553.932	1736.055	4	.4444444
2229	2008	.67489	.276	.865	554.208	1736.92	5	.5555556
2229	2009	.66129	.276	.865	554.484	1737.785	6	.6666667
2229	2010	.669964	.276	.865	554.76	1738.65	7	.7777778
2229	2011	.685088	.276	.865	555.036	1739.515	8	.8888889
2231	2003	.996837	-.356	.766	-713.068	1534.298	0	0
2231	2004	.99541	-.356	.766	-713.424	1535.064	1	.1111111
2231	2005	.98599	-.356	.766	-713.78	1535.83	2	.2222222
2231	2006	.985847	-.356	.766	-714.136	1536.596	3	.3333333
2231	2007	.984936	-.356	.766	-714.492	1537.362	4	.4444444
2231	2008	.995529	-.356	.766	-714.848	1538.128	5	.5555556
2231	2009	.996048	-.356	.766	-715.204	1538.894	6	.6666667
2231	2010	.99637	-.356	.766	-715.56	1539.66	7	.7777778
2231	2011	.995757	-.356	.766	-715.916	1540.426	8	.8888889
2232	2003	.895001	.374	.968	749.122	1938.904	0	0
2232	2004	.888021	.374	.968	749.496	1939.872	1	.1111111
2232	2005	.890157	.374	.968	749.8701	1940.84	2	.2222222
2232	2006	.885412	.374	.968	750.244	1941.808	3	.3333333
2232	2007	.882672	.374	.968	750.618	1942.776	4	.4444444
2232	2008	.829493	.374	.968	750.992	1943.744	5	.5555556
2232	2009	.843114	.374	.968	751.366	1944.712	6	.6666667
2232	2010	.872506	.374	.968	751.7401	1945.68	7	.7777778
2232	2011	.870449	.374	.968	752.114	1946.648	8	.8888889
2233	2003	.870767	-.174	.764	-348.522	1530.292	0	0
2233	2004	.850211	-.174	.764	-348.696	1531.056	1	.1111111
2233	2005	.843533	-.174	.764	-348.87	1531.82	2	.2222222
2233	2006	.839723	-.174	.764	-349.044	1532.584	3	.3333333
2233	2007	.822188	-.174	.764	-349.218	1533.348	4	.4444444
2233	2008	.743931	-.174	.764	-349.392	1534.112	5	.5555556
2233	2009	.733815	-.174	.764	-349.566	1534.876	6	.6666667
2233	2010	.731784	-.174	.764	-349.74	1535.64	7	.7777778
2233	2011	.728786	-.174	.764	-349.914	1536.404	8	.8888889
2234	2003	.989526	-.332	.685	-664.996	1372.055	0	0
2234	2004	.987149	-.332	.685	-665.328	1372.74	1	.1111111
2234	2005	.986885	-.332	.685	-665.66	1373.425	2	.2222222
2234	2006	.985803	-.332	.685	-665.992	1374.11	3	.3333333
2234	2007	.986798	-.332	.685	-666.324	1374.795	4	.4444444
2234	2008	.983921	-.332	.685	-666.6559	1375.48	5	.5555556
2234	2009	.983241	-.332	.685	-666.988	1376.165	6	.6666667
2234	2010	.983749	-.332	.685	-667.3199	1376.85	7	.7777778
2234	2011	.983442	-.332	.685	-667.652	1377.535	8	.8888889
2235	2003	.973081	-.232	.685	-464.696	1372.055	0	0
2235	2004	.974104	-.232	.685	-464.928	1372.74	1	.1111111
2235	2005	.974325	-.232	.685	-465.16	1373.425	2	.2222222
2235	2006	.973749	-.232	.685	-465.392	1374.11	3	.3333333
2235	2007	.972119	-.232	.685	-465.624	1374.795	4	.4444444
2235	2008	.975372	-.232	.685	-465.856	1375.48	5	.5555556
2235	2009	.97653	-.232	.685	-466.088	1376.165	6	.6666667
2235	2010	.976059	-.232	.685	-466.32	1376.85	7	.7777778
2235	2011	.97687	-.232	.685	-466.552	1377.535	8	.8888889
2236	2003	.885158	-.208	.685	-416.624	1372.055	0	0
2236	2004	.88541	-.208	.685	-416.832	1372.74	1	.1111111
2236	2005	.895981	-.208	.685	-417.04	1373.425	2	.2222222
2236	2006	.898058	-.208	.685	-417.248	1374.11	3	.3333333
2236	2007	.896479	-.208	.685	-417.456	1374.795	4	.4444444
2236	2008	.901679	-.208	.685	-417.664	1375.48	5	.5555556
2236	2009	.90036	-.208	.685	-417.872	1376.165	6	.6666667
2236	2010	.893259	-.208	.685	-418.08	1376.85	7	.7777778
2236	2011	.892178	-.208	.685	-418.288	1377.535	8	.8888889
2310	2003	.419613	.291	1.921	582.873	3847.763	0	0
2310	2004	.426105	.291	1.921	583.164	3849.684	1	.1111111
2310	2005	.432492	.291	1.921	583.455	3851.605	2	.2222222
2310	2006	.440401	.291	1.921	583.746	3853.526	3	.3333333
2310	2007	.444052	.291	1.921	584.037	3855.447	4	.4444444
2310	2008	.44572	.291	1.921	584.328	3857.368	5	.5555556
2310	2009	.44563	.291	1.921	584.619	3859.289	6	.6666667
2310	2010	.449054	.291	1.921	584.91	3861.21	7	.7777778
2310	2011	.448499	.291	1.921	585.201	3863.131	8	.8888889
2321	2003	.552219	.26	1.667	520.78	3339.001	0	0
2321	2004	.555144	.26	1.667	521.04	3340.668	1	.1111111
2321	2005	.558093	.26	1.667	521.3	3342.335	2	.2222222
2321	2006	.565987	.26	1.667	521.56	3344.002	3	.3333333
2321	2007	.571293	.26	1.667	521.82	3345.669	4	.4444444
2321	2008	.579888	.26	1.667	522.08	3347.336	5	.5555556
2321	2009	.582614	.26	1.667	522.34	3349.003	6	.6666667
2321	2010	.58081	.26	1.667	522.6	3350.67	7	.7777778
2321	2011	.581937	.26	1.667	522.86	3352.337	8	.8888889
2322	2003	.440337	-.101	1.506	-202.303	3016.518	0	0
2322	2004	.43545	-.101	1.506	-202.404	3018.024	1	.1111111
2322	2005	.434289	-.101	1.506	-202.505	3019.53	2	.2222222
2322	2006	.434244	-.101	1.506	-202.606	3021.036	3	.3333333
2322	2007	.432651	-.101	1.506	-202.707	3022.542	4	.4444444
2322	2008	.421279	-.101	1.506	-202.808	3024.048	5	.5555556
2322	2009	.418834	-.101	1.506	-202.909	3025.554	6	.6666667
2322	2010	.419904	-.101	1.506	-203.01	3027.06	7	.7777778
2322	2011	.423852	-.101	1.506	-203.111	3028.566	8	.8888889
2323	2003	.543255	-.443	1.299	-887.329	2601.897	0	0
2323	2004	.545534	-.443	1.299	-887.772	2603.196	1	.1111111
2323	2005	.548066	-.443	1.299	-888.215	2604.495	2	.2222222
2323	2006	.549312	-.443	1.299	-888.658	2605.794	3	.3333333
2323	2007	.552069	-.443	1.299	-889.101	2607.093	4	.4444444
2323	2008	.560826	-.443	1.299	-889.544	2608.392	5	.5555556
2323	2009	.562623	-.443	1.299	-889.987	2609.691	6	.6666667
2323	2010	.563681	-.443	1.299	-890.43	2610.99	7	.7777778
2323	2011	.564045	-.443	1.299	-890.873	2612.289	8	.8888889
2330	2003	.749164	-.219	1.349	-438.657	2702.047	0	0
2330	2004	.752046	-.219	1.349	-438.876	2703.396	1	.1111111
2330	2005	.753008	-.219	1.349	-439.095	2704.745	2	.2222222
2330	2006	.755309	-.219	1.349	-439.314	2706.094	3	.3333333
2330	2007	.758753	-.219	1.349	-439.533	2707.443	4	.4444444
2330	2008	.768911	-.219	1.349	-439.752	2708.792	5	.5555556
2330	2009	.769818	-.219	1.349	-439.971	2710.141	6	.6666667
2330	2010	.771125	-.219	1.349	-440.19	2711.49	7	.7777778
2330	2011	.772214	-.219	1.349	-440.409	2712.839	8	.8888889
2340	2003	.805053	-.21	1.351	-420.63	2706.053	0	0
2340	2004	.816241	-.21	1.351	-420.84	2707.404	1	.1111111
2340	2005	.821634	-.21	1.351	-421.05	2708.755	2	.2222222
2340	2006	.828294	-.21	1.351	-421.26	2710.106	3	.3333333
2340	2007	.829742	-.21	1.351	-421.47	2711.457	4	.4444444
2340	2008	.808539	-.21	1.351	-421.68	2712.808	5	.5555556
2340	2009	.808078	-.21	1.351	-421.89	2714.159	6	.6666667
2340	2010	.810678	-.21	1.351	-422.1	2715.51	7	.7777778
2340	2011	.81185	-.21	1.351	-422.31	2716.861	8	.8888889
2351	2003	.750733	-.194	1.431	-388.582	2866.293	0	0
2351	2004	.715439	-.194	1.431	-388.776	2867.724	1	.1111111
2351	2005	.717124	-.194	1.431	-388.97	2869.155	2	.2222222
2351	2006	.712674	-.194	1.431	-389.164	2870.586	3	.3333333
2351	2007	.715278	-.194	1.431	-389.358	2872.017	4	.4444444
2351	2008	.871221	-.194	1.431	-389.552	2873.448	5	.5555556
2351	2009	.872095	-.194	1.431	-389.746	2874.879	6	.6666667
2351	2010	.880539	-.194	1.431	-389.94	2876.31	7	.7777778
2351	2011	.88537	-.194	1.431	-390.134	2877.741	8	.8888889
2359	2003	.580768	-.12	1.667	-240.36	3339.001	0	0
2359	2004	.564392	-.12	1.667	-240.48	3340.668	1	.1111111
2359	2005	.561387	-.12	1.667	-240.6	3342.335	2	.2222222
2359	2006	.567668	-.12	1.667	-240.72	3344.002	3	.3333333
2359	2007	.570558	-.12	1.667	-240.84	3345.669	4	.4444444
2359	2008	.568216	-.12	1.667	-240.96	3347.336	5	.5555556
2359	2009	.57907	-.12	1.667	-241.08	3349.003	6	.6666667
2359	2010	.585363	-.12	1.667	-241.2	3350.67	7	.7777778
2359	2011	.594163	-.12	1.667	-241.32	3352.337	8	.8888889
2411	2003	.555783	1.823	.461	3651.469	923.383	0	0
2411	2004	.559082	1.823	.461	3653.292	923.844	1	.1111111
2411	2005	.564036	1.823	.461	3655.115	924.305	2	.2222222
2411	2006	.572877	1.823	.461	3656.938	924.766	3	.3333333
2411	2007	.577546	1.823	.461	3658.761	925.227	4	.4444444
2411	2008	.565778	1.823	.461	3660.584	925.688	5	.5555556
2411	2009	.56339	1.823	.461	3662.407	926.149	6	.6666667
2411	2010	.56439	1.823	.461	3664.23	926.61	7	.7777778
2411	2011	.563944	1.823	.461	3666.053	927.071	8	.8888889
2412	2003	.73967	-.257	.919	-514.771	1840.757	0	0
2412	2004	.711657	-.257	.919	-515.028	1841.676	1	.1111111
2412	2005	.713345	-.257	.919	-515.285	1842.595	2	.2222222
2412	2006	.717611	-.257	.919	-515.542	1843.514	3	.3333333
2412	2007	.725815	-.257	.919	-515.799	1844.433	4	.4444444
2412	2008	.732827	-.257	.919	-516.056	1845.352	5	.5555556
2412	2009	.73167	-.257	.919	-516.313	1846.271	6	.6666667
2412	2010	.729602	-.257	.919	-516.57	1847.19	7	.7777778
2412	2011	.736403	-.257	.919	-516.827	1848.109	8	.8888889
2413	2003	.44616	.95	.647	1902.85	1295.941	0	0
2413	2004	.437264	.95	.647	1903.8	1296.588	1	.1111111
2413	2005	.444571	.95	.647	1904.75	1297.235	2	.2222222
2413	2006	.456867	.95	.647	1905.7	1297.882	3	.3333333
2413	2007	.457985	.95	.647	1906.65	1298.529	4	.4444444
2413	2008	.482757	.95	.647	1907.6	1299.176	5	.5555556
2413	2009	.486018	.95	.647	1908.55	1299.823	6	.6666667
2413	2010	.476517	.95	.647	1909.5	1300.47	7	.7777778
2413	2011	.48371	.95	.647	1910.45	1301.117	8	.8888889
2414	2003	.341622	.616	.853	1233.848	1708.559	0	0
2414	2004	.336006	.616	.853	1234.464	1709.412	1	.1111111
2414	2005	.343887	.616	.853	1235.08	1710.265	2	.2222222
2414	2006	.357245	.616	.853	1235.696	1711.118	3	.3333333
2414	2007	.358809	.616	.853	1236.312	1711.971	4	.4444444
2414	2008	.33977	.616	.853	1236.928	1712.824	5	.5555556
2414	2009	.340419	.616	.853	1237.544	1713.677	6	.6666667
2414	2010	.341664	.616	.853	1238.16	1714.53	7	.7777778
2414	2011	.352228	.616	.853	1238.776	1715.383	8	.8888889
2419	2003	.342627	1.388	.388	2780.164	777.164	0	0
2419	2004	.403576	1.388	.388	2781.552	777.552	1	.1111111
2419	2005	.399902	1.388	.388	2782.94	777.94	2	.2222222
2419	2006	.400361	1.388	.388	2784.328	778.328	3	.3333333
2419	2007	.399022	1.388	.388	2785.716	778.716	4	.4444444
2419	2008	.454959	1.388	.388	2787.104	779.104	5	.5555556
2419	2009	.452795	1.388	.388	2788.492	779.492	6	.6666667
2419	2010	.447022	1.388	.388	2789.88	779.88	7	.7777778
2419	2011	.445425	1.388	.388	2791.268	780.268	8	.8888889
2421	2003	.250366	-.044	1.82	-88.132	3645.46	0	0
2421	2004	.263769	-.044	1.82	-88.176	3647.28	1	.1111111
2421	2005	.278476	-.044	1.82	-88.22	3649.1	2	.2222222
2421	2006	.275075	-.044	1.82	-88.264	3650.92	3	.3333333
2421	2007	.275897	-.044	1.82	-88.308	3652.74	4	.4444444
2421	2008	.279376	-.044	1.82	-88.352	3654.56	5	.5555556
2421	2009	.29721	-.044	1.82	-88.396	3656.38	6	.6666667
2421	2010	.306349	-.044	1.82	-88.44	3658.2	7	.7777778
2421	2011	.311141	-.044	1.82	-88.484	3660.02	8	.8888889
2422	2003	.475821	-.145	1.886	-290.435	3777.658	0	0
2422	2004	.464092	-.145	1.886	-290.58	3779.544	1	.1111111
2422	2005	.480679	-.145	1.886	-290.725	3781.43	2	.2222222
2422	2006	.48928	-.145	1.886	-290.87	3783.316	3	.3333333
2422	2007	.512506	-.145	1.886	-291.015	3785.202	4	.4444444
2422	2008	.523902	-.145	1.886	-291.16	3787.088	5	.5555556
2422	2009	.493835	-.145	1.886	-291.305	3788.974	6	.6666667
2422	2010	.502695	-.145	1.886	-291.45	3790.86	7	.7777778
2422	2011	.500324	-.145	1.886	-291.595	3792.746	8	.8888889
2423	2003	.471503	.155	1.818	310.465	3641.454	0	0
2423	2004	.466007	.155	1.818	310.62	3643.272	1	.1111111
2423	2005	.467266	.155	1.818	310.775	3645.09	2	.2222222
2423	2006	.488676	.155	1.818	310.93	3646.908	3	.3333333
2423	2007	.489041	.155	1.818	311.085	3648.726	4	.4444444
2423	2008	.512631	.155	1.818	311.24	3650.544	5	.5555556
2423	2009	.541687	.155	1.818	311.395	3652.362	6	.6666667
2423	2010	.549254	.155	1.818	311.55	3654.18	7	.7777778
2423	2011	.556056	.155	1.818	311.705	3655.998	8	.8888889
2429	2003	.534696	-.011	1.713	-22.033	3431.139	0	0
2429	2004	.645051	-.011	1.713	-22.044	3432.852	1	.1111111
2429	2005	.644239	-.011	1.713	-22.055	3434.565	2	.2222222
2429	2006	.647721	-.011	1.713	-22.066	3436.278	3	.3333333
2429	2007	.651013	-.011	1.713	-22.077	3437.991	4	.4444444
2429	2008	.657078	-.011	1.713	-22.088	3439.704	5	.5555556
2429	2009	.65043	-.011	1.713	-22.099	3441.417	6	.6666667
2429	2010	.655144	-.011	1.713	-22.11	3443.13	7	.7777778
2429	2011	.646357	-.011	1.713	-22.121	3444.843	8	.8888889
2431	2003	.559776	-.107	.807	-214.321	1616.421	0	0
2431	2004	.582618	-.107	.807	-214.428	1617.228	1	.1111111
2431	2005	.57835	-.107	.807	-214.535	1618.035	2	.2222222
2431	2006	.58616	-.107	.807	-214.642	1618.842	3	.3333333
2431	2007	.602989	-.107	.807	-214.749	1619.649	4	.4444444
2431	2008	.608333	-.107	.807	-214.856	1620.456	5	.5555556
2431	2009	.617555	-.107	.807	-214.963	1621.263	6	.6666667
2431	2010	.618908	-.107	.807	-215.07	1622.07	7	.7777778
2431	2011	.618946	-.107	.807	-215.177	1622.877	8	.8888889
2432	2003	.81936	-.364	1.177	-729.092	2357.531	0	0
2432	2004	.815522	-.364	1.177	-729.456	2358.708	1	.1111111
2432	2005	.817148	-.364	1.177	-729.82	2359.885	2	.2222222
2432	2006	.816774	-.364	1.177	-730.184	2361.062	3	.3333333
2432	2007	.815199	-.364	1.177	-730.548	2362.239	4	.4444444
2432	2008	.813738	-.364	1.177	-730.912	2363.416	5	.5555556
2432	2009	.813833	-.364	1.177	-731.276	2364.593	6	.6666667
2432	2010	.810274	-.364	1.177	-731.64	2365.77	7	.7777778
2432	2011	.810378	-.364	1.177	-732.004	2366.947	8	.8888889
2441	2003	.37931	1.455	.481	2914.365	963.443	0	0
2441	2004	.399323	1.455	.481	2915.82	963.924	1	.1111111
2441	2005	.39469	1.455	.481	2917.275	964.405	2	.2222222
2441	2006	.419301	1.455	.481	2918.73	964.886	3	.3333333
2441	2007	.430233	1.455	.481	2920.185	965.367	4	.4444444
2441	2008	.446837	1.455	.481	2921.64	965.848	5	.5555556
2441	2009	.452121	1.455	.481	2923.095	966.329	6	.6666667
2441	2010	.433869	1.455	.481	2924.55	966.81	7	.7777778
2441	2011	.444703	1.455	.481	2926.005	967.291	8	.8888889
2442	2003	.503759	.1	.876	200.3	1754.628	0	0
2442	2004	.520526	.1	.876	200.4	1755.504	1	.1111111
2442	2005	.522508	.1	.876	200.5	1756.38	2	.2222222
2442	2006	.534992	.1	.876	200.6	1757.256	3	.3333333
2442	2007	.525084	.1	.876	200.7	1758.132	4	.4444444
2442	2008	.54226	.1	.876	200.8	1759.008	5	.5555556
2442	2009	.544036	.1	.876	200.9	1759.884	6	.6666667
2442	2010	.501241	.1	.876	201	1760.76	7	.7777778
2442	2011	.522782	.1	.876	201.1	1761.636	8	.8888889
2443	2003	.489362	-.295	1.532	-590.8849	3068.596	0	0
2443	2004	.528362	-.295	1.532	-591.18	3070.128	1	.1111111
2443	2005	.535071	-.295	1.532	-591.475	3071.66	2	.2222222
2443	2006	.519516	-.295	1.532	-591.77	3073.192	3	.3333333
2443	2007	.476191	-.295	1.532	-592.065	3074.724	4	.4444444
2443	2008	.470803	-.295	1.532	-592.36	3076.256	5	.5555556
2443	2009	.460815	-.295	1.532	-592.655	3077.788	6	.6666667
2443	2010	.452599	-.295	1.532	-592.95	3079.32	7	.7777778
2443	2011	.484375	-.295	1.532	-593.245	3080.852	8	.8888889
2444	2003	.705671	-.653	2.122	-1307.959	4250.366	0	0
2444	2004	.702723	-.653	2.122	-1308.612	4252.488	1	.1111111
2444	2005	.698463	-.653	2.122	-1309.265	4254.61	2	.2222222
2444	2006	.694615	-.653	2.122	-1309.918	4256.732	3	.3333333
2444	2007	.700565	-.653	2.122	-1310.571	4258.854	4	.4444444
2444	2008	.681896	-.653	2.122	-1311.224	4260.976	5	.5555556
2444	2009	.688865	-.653	2.122	-1311.877	4263.098	6	.6666667
2444	2010	.68659	-.653	2.122	-1312.53	4265.22	7	.7777778
2444	2011	.684918	-.653	2.122	-1313.183	4267.342	8	.8888889
2451	2003	.489956	-.386	2.175	-773.158	4356.525	0	0
2451	2004	.511723	-.386	2.175	-773.544	4358.7	1	.1111111
2451	2005	.520415	-.386	2.175	-773.93	4360.875	2	.2222222
2451	2006	.526659	-.386	2.175	-774.316	4363.05	3	.3333333
2451	2007	.535507	-.386	2.175	-774.702	4365.225	4	.4444444
2451	2008	.540419	-.386	2.175	-775.088	4367.4	5	.5555556
2451	2009	.545208	-.386	2.175	-775.474	4369.575	6	.6666667
2451	2010	.551458	-.386	2.175	-775.86	4371.75	7	.7777778
2451	2011	.554901	-.386	2.175	-776.246	4373.925	8	.8888889
2452	2003	.477366	-.746	-.422	-1494.238	-845.266	0	0
2452	2004	.511976	-.746	-.422	-1494.984	-845.688	1	.1111111
2452	2005	.51105	-.746	-.422	-1495.73	-846.11	2	.2222222
2452	2006	.5	-.746	-.422	-1496.476	-846.532	3	.3333333
2452	2007	.504546	-.746	-.422	-1497.222	-846.954	4	.4444444
2452	2008	.435223	-.746	-.422	-1497.968	-847.376	5	.5555556
2452	2009	.462598	-.746	-.422	-1498.714	-847.798	6	.6666667
2452	2010	.472949	-.746	-.422	-1499.46	-848.22	7	.7777778
2452	2011	.483261	-.746	-.422	-1500.206	-848.642	8	.8888889
2453	2003	.572451	-.52	.329	-1041.56	658.987	0	0
2453	2004	.536473	-.52	.329	-1042.08	659.316	1	.1111111
2453	2005	.522038	-.52	.329	-1042.6	659.645	2	.2222222
2453	2006	.523898	-.52	.329	-1043.12	659.974	3	.3333333
2453	2007	.515455	-.52	.329	-1043.64	660.303	4	.4444444
2453	2008	.525174	-.52	.329	-1044.16	660.632	5	.5555556
2453	2009	.517852	-.52	.329	-1044.68	660.961	6	.6666667
2453	2010	.524096	-.52	.329	-1045.2	661.29	7	.7777778
2453	2011	.523343	-.52	.329	-1045.72	661.619	8	.8888889
2454	2003	.653333	-.68	-.502	-1362.04	-1005.506	0	0
2454	2004	.616883	-.68	-.502	-1362.72	-1006.008	1	.1111111
2454	2005	.583333	-.68	-.502	-1363.4	-1006.51	2	.2222222
2454	2006	.582474	-.68	-.502	-1364.08	-1007.012	3	.3333333
2454	2007	.570681	-.68	-.502	-1364.76	-1007.514	4	.4444444
2454	2008	.561225	-.68	-.502	-1365.44	-1008.016	5	.5555556
2454	2009	.652	-.68	-.502	-1366.12	-1008.518	6	.6666667
2454	2010	.638889	-.68	-.502	-1366.8	-1009.02	7	.7777778
2454	2011	.612	-.68	-.502	-1367.48	-1009.522	8	.8888889
2455	2003	.446154	-.624	1.621	-1249.872	3246.863	0	0
2455	2004	.443662	-.624	1.621	-1250.496	3248.484	1	.1111111
2455	2005	.458515	-.624	1.621	-1251.12	3250.105	2	.2222222
2455	2006	.461694	-.624	1.621	-1251.744	3251.726	3	.3333333
2455	2007	.460667	-.624	1.621	-1252.368	3253.347	4	.4444444
2455	2008	.451042	-.624	1.621	-1252.992	3254.968	5	.5555556
2455	2009	.442366	-.624	1.621	-1253.616	3256.589	6	.6666667
2455	2010	.445596	-.624	1.621	-1254.24	3258.21	7	.7777778
2455	2011	.442434	-.624	1.621	-1254.864	3259.831	8	.8888889
2456	2003	.394277	-.427	-.554	-855.2809	-1109.662	0	0
2456	2004	.434369	-.427	-.554	-855.7079	-1110.216	1	.1111111
2456	2005	.440056	-.427	-.554	-856.1349	-1110.77	2	.2222222
2456	2006	.444308	-.427	-.554	-856.562	-1111.324	3	.3333333
2456	2007	.447162	-.427	-.554	-856.989	-1111.878	4	.4444444
2456	2008	.452868	-.427	-.554	-857.416	-1112.432	5	.5555556
2456	2009	.4552	-.427	-.554	-857.843	-1112.986	6	.6666667
2456	2010	.463684	-.427	-.554	-858.27	-1113.54	7	.7777778
2456	2011	.463	-.427	-.554	-858.697	-1114.094	8	.8888889
2460	2003	.30596	-1.078	.98	-2159.234	1962.94	0	0
2460	2004	.311096	-1.078	.98	-2160.312	1963.92	1	.1111111
2460	2005	.318197	-1.078	.98	-2161.39	1964.9	2	.2222222
2460	2006	.327179	-1.078	.98	-2162.468	1965.88	3	.3333333
2460	2007	.339527	-1.078	.98	-2163.546	1966.86	4	.4444444
2460	2008	.343403	-1.078	.98	-2164.624	1967.84	5	.5555556
2460	2009	.351504	-1.078	.98	-2165.702	1968.82	6	.6666667
2460	2010	.358915	-1.078	.98	-2166.78	1969.8	7	.7777778
2460	2011	.360947	-1.078	.98	-2167.858	1970.78	8	.8888889
2470	2003	.558853	-.01	.261	-20.03	522.783	0	0
2470	2004	.566132	-.01	.261	-20.04	523.044	1	.1111111
2470	2005	.57001	-.01	.261	-20.05	523.305	2	.2222222
2470	2006	.576635	-.01	.261	-20.06	523.566	3	.3333333
2470	2007	.577152	-.01	.261	-20.07	523.827	4	.4444444
2470	2008	.576707	-.01	.261	-20.08	524.088	5	.5555556
2470	2009	.574528	-.01	.261	-20.09	524.349	6	.6666667
2470	2010	.580136	-.01	.261	-20.1	524.61	7	.7777778
2470	2011	.583792	-.01	.261	-20.11	524.871	8	.8888889
2480	2003	.424788	-.01	.261	-20.03	522.783	0	0
2480	2004	.444886	-.01	.261	-20.04	523.044	1	.1111111
2480	2005	.453705	-.01	.261	-20.05	523.305	2	.2222222
2480	2006	.46573	-.01	.261	-20.06	523.566	3	.3333333
2480	2007	.469136	-.01	.261	-20.07	523.827	4	.4444444
2480	2008	.475717	-.01	.261	-20.08	524.088	5	.5555556
2480	2009	.475465	-.01	.261	-20.09	524.349	6	.6666667
2480	2010	.47639	-.01	.261	-20.1	524.61	7	.7777778
2480	2011	.487203	-.01	.261	-20.11	524.871	8	.8888889
2491	2003	.713535	.207	1.749	414.621	3503.247	0	0
2491	2004	.705613	.207	1.749	414.828	3504.996	1	.1111111
2491	2005	.714062	.207	1.749	415.035	3506.745	2	.2222222
2491	2006	.717695	.207	1.749	415.242	3508.494	3	.3333333
2491	2007	.720584	.207	1.749	415.449	3510.243	4	.4444444
2491	2008	.72453	.207	1.749	415.656	3511.992	5	.5555556
2491	2009	.727436	.207	1.749	415.863	3513.741	6	.6666667
2491	2010	.728476	.207	1.749	416.07	3515.49	7	.7777778
2491	2011	.728854	.207	1.749	416.277	3517.239	8	.8888889
2492	2003	.833896	-.451	1.59	-903.353	3184.77	0	0
2492	2004	.832648	-.451	1.59	-903.804	3186.36	1	.1111111
2492	2005	.833488	-.451	1.59	-904.255	3187.95	2	.2222222
2492	2006	.837119	-.451	1.59	-904.706	3189.54	3	.3333333
2492	2007	.841138	-.451	1.59	-905.157	3191.13	4	.4444444
2492	2008	.841522	-.451	1.59	-905.608	3192.72	5	.5555556
2492	2009	.844982	-.451	1.59	-906.059	3194.31	6	.6666667
2492	2010	.844234	-.451	1.59	-906.51	3195.9	7	.7777778
2492	2011	.84643	-.451	1.59	-906.961	3197.49	8	.8888889
3111	2003	.508115	1.055	-.121	2113.165	-242.363	0	0
3111	2004	.548837	1.055	-.121	2114.22	-242.484	1	.1111111
3111	2005	.564531	1.055	-.121	2115.275	-242.605	2	.2222222
3111	2006	.566177	1.055	-.121	2116.33	-242.726	3	.3333333
3111	2007	.565177	1.055	-.121	2117.385	-242.847	4	.4444444
3111	2008	.554204	1.055	-.121	2118.44	-242.968	5	.5555556
3111	2009	.555399	1.055	-.121	2119.495	-243.089	6	.6666667
3111	2010	.546787	1.055	-.121	2120.55	-243.21	7	.7777778
3111	2011	.543225	1.055	-.121	2121.605	-243.331	8	.8888889
3112	2003	.129095	1.538	-.119	3080.614	-238.357	0	0
3112	2004	.113348	1.538	-.119	3082.152	-238.476	1	.1111111
3112	2005	.122736	1.538	-.119	3083.69	-238.595	2	.2222222
3112	2006	.130931	1.538	-.119	3085.228	-238.714	3	.3333333
3112	2007	.132702	1.538	-.119	3086.766	-238.833	4	.4444444
3112	2008	.121286	1.538	-.119	3088.304	-238.952	5	.5555556
3112	2009	.11558	1.538	-.119	3089.842	-239.071	6	.6666667
3112	2010	.119861	1.538	-.119	3091.38	-239.19	7	.7777778
3112	2011	.124755	1.538	-.119	3092.918	-239.309	8	.8888889
3113	2003	.065756	1.336	-.392	2676.008	-785.176	0	0
3113	2004	.075546	1.336	-.392	2677.344	-785.568	1	.1111111
3113	2005	.079868	1.336	-.392	2678.68	-785.96	2	.2222222
3113	2006	.075127	1.336	-.392	2680.016	-786.352	3	.3333333
3113	2007	.082052	1.336	-.392	2681.352	-786.744	4	.4444444
3113	2008	.085453	1.336	-.392	2682.688	-787.136	5	.5555556
3113	2009	.094295	1.336	-.392	2684.024	-787.528	6	.6666667
3113	2010	.102123	1.336	-.392	2685.36	-787.92	7	.7777778
3113	2011	.09983	1.336	-.392	2686.696	-788.312	8	.8888889
3114	2003	.057561	1.437	-.319	2878.311	-638.957	0	0
3114	2004	.136143	1.437	-.319	2879.748	-639.276	1	.1111111
3114	2005	.140958	1.437	-.319	2881.185	-639.595	2	.2222222
3114	2006	.134662	1.437	-.319	2882.622	-639.914	3	.3333333
3114	2007	.135952	1.437	-.319	2884.059	-640.233	4	.4444444
3114	2008	.124305	1.437	-.319	2885.496	-640.552	5	.5555556
3114	2009	.117384	1.437	-.319	2886.933	-640.871	6	.6666667
3114	2010	.118062	1.437	-.319	2888.37	-641.19	7	.7777778
3114	2011	.120016	1.437	-.319	2889.807	-641.509	8	.8888889
3115	2003	.05348	1.472	-.319	2948.416	-638.957	0	0
3115	2004	.077107	1.472	-.319	2949.888	-639.276	1	.1111111
3115	2005	.085386	1.472	-.319	2951.36	-639.595	2	.2222222
3115	2006	.086263	1.472	-.319	2952.832	-639.914	3	.3333333
3115	2007	.099522	1.472	-.319	2954.304	-640.233	4	.4444444
3115	2008	.104137	1.472	-.319	2955.776	-640.552	5	.5555556
3115	2009	.107215	1.472	-.319	2957.248	-640.871	6	.6666667
3115	2010	.109315	1.472	-.319	2958.72	-641.19	7	.7777778
3115	2011	.112529	1.472	-.319	2960.192	-641.509	8	.8888889
3116	2003	.209836	1.655	-.241	3314.965	-482.723	0	0
3116	2004	.447302	1.655	-.241	3316.62	-482.964	1	.1111111
3116	2005	.449249	1.655	-.241	3318.275	-483.205	2	.2222222
3116	2006	.438566	1.655	-.241	3319.93	-483.446	3	.3333333
3116	2007	.416815	1.655	-.241	3321.585	-483.687	4	.4444444
3116	2008	.410486	1.655	-.241	3323.24	-483.928	5	.5555556
3116	2009	.409442	1.655	-.241	3324.895	-484.169	6	.6666667
3116	2010	.414761	1.655	-.241	3326.55	-484.41	7	.7777778
3116	2011	.406081	1.655	-.241	3328.205	-484.651	8	.8888889
3117	2003	.070175	1.453	-.241	2910.359	-482.723	0	0
3117	2004	.115079	1.453	-.241	2911.812	-482.964	1	.1111111
3117	2005	.118868	1.453	-.241	2913.265	-483.205	2	.2222222
3117	2006	.133681	1.453	-.241	2914.718	-483.446	3	.3333333
3117	2007	.12766	1.453	-.241	2916.171	-483.687	4	.4444444
3117	2008	.119598	1.453	-.241	2917.624	-483.928	5	.5555556
3117	2009	.123721	1.453	-.241	2919.077	-484.169	6	.6666667
3117	2010	.117235	1.453	-.241	2920.53	-484.41	7	.7777778
3117	2011	.11863	1.453	-.241	2921.983	-484.651	8	.8888889
3118	2003	.779255	1.37	-.114	2744.11	-228.342	0	0
3118	2004	.667451	1.37	-.114	2745.48	-228.456	1	.1111111
3118	2005	.649685	1.37	-.114	2746.85	-228.57	2	.2222222
3118	2006	.644029	1.37	-.114	2748.22	-228.684	3	.3333333
3118	2007	.620943	1.37	-.114	2749.59	-228.798	4	.4444444
3118	2008	.498214	1.37	-.114	2750.96	-228.912	5	.5555556
3118	2009	.497574	1.37	-.114	2752.33	-229.026	6	.6666667
3118	2010	.489426	1.37	-.114	2753.7	-229.14	7	.7777778
3118	2011	.473368	1.37	-.114	2755.07	-229.254	8	.8888889
3119	2003	.159102	1.288	-.114	2579.864	-228.342	0	0
3119	2004	.147602	1.288	-.114	2581.152	-228.456	1	.1111111
3119	2005	.158546	1.288	-.114	2582.44	-228.57	2	.2222222
3119	2006	.161545	1.288	-.114	2583.728	-228.684	3	.3333333
3119	2007	.169249	1.288	-.114	2585.016	-228.798	4	.4444444
3119	2008	.176725	1.288	-.114	2586.304	-228.912	5	.5555556
3119	2009	.17802	1.288	-.114	2587.592	-229.026	6	.6666667
3119	2010	.180034	1.288	-.114	2588.88	-229.14	7	.7777778
3119	2011	.188438	1.288	-.114	2590.168	-229.254	8	.8888889
3121	2003	.161814	1.622	-.376	3248.866	-753.128	0	0
3121	2004	.216528	1.622	-.376	3250.488	-753.504	1	.1111111
3121	2005	.213385	1.622	-.376	3252.11	-753.8799	2	.2222222
3121	2006	.210031	1.622	-.376	3253.732	-754.256	3	.3333333
3121	2007	.207797	1.622	-.376	3255.354	-754.632	4	.4444444
3121	2008	.206069	1.622	-.376	3256.976	-755.008	5	.5555556
3121	2009	.205774	1.622	-.376	3258.598	-755.384	6	.6666667
3121	2010	.211707	1.622	-.376	3260.22	-755.7599	7	.7777778
3121	2011	.208167	1.622	-.376	3261.842	-756.136	8	.8888889
3122	2003	.234848	1.065	-.25	2133.195	-500.75	0	0
3122	2004	.368608	1.065	-.25	2134.26	-501	1	.1111111
3122	2005	.410623	1.065	-.25	2135.325	-501.25	2	.2222222
3122	2006	.414286	1.065	-.25	2136.39	-501.5	3	.3333333
3122	2007	.390738	1.065	-.25	2137.455	-501.75	4	.4444444
3122	2008	.384673	1.065	-.25	2138.52	-502	5	.5555556
3122	2009	.366873	1.065	-.25	2139.585	-502.25	6	.6666667
3122	2010	.366957	1.065	-.25	2140.65	-502.5	7	.7777778
3122	2011	.373778	1.065	-.25	2141.715	-502.75	8	.8888889
3131	2003	.24495	-.413	-.262	-827.239	-524.786	0	0
3131	2004	.23857	-.413	-.262	-827.652	-525.048	1	.1111111
3131	2005	.245839	-.413	-.262	-828.065	-525.31	2	.2222222
3131	2006	.252976	-.413	-.262	-828.478	-525.572	3	.3333333
3131	2007	.250392	-.413	-.262	-828.891	-525.834	4	.4444444
3131	2008	.243274	-.413	-.262	-829.304	-526.096	5	.5555556
3131	2009	.243283	-.413	-.262	-829.717	-526.358	6	.6666667
3131	2010	.253321	-.413	-.262	-830.13	-526.62	7	.7777778
3131	2011	.251269	-.413	-.262	-830.543	-526.882	8	.8888889
3132	2003	.081229	.247	-.066	494.741	-132.198	0	0
3132	2004	.107784	.247	-.066	494.988	-132.264	1	.1111111
3132	2005	.115101	.247	-.066	495.235	-132.33	2	.2222222
3132	2006	.126984	.247	-.066	495.482	-132.396	3	.3333333
3132	2007	.13342	.247	-.066	495.729	-132.462	4	.4444444
3132	2008	.134251	.247	-.066	495.976	-132.528	5	.5555556
3132	2009	.136478	.247	-.066	496.223	-132.594	6	.6666667
3132	2010	.146615	.247	-.066	496.47	-132.66	7	.7777778
3132	2011	.141181	.247	-.066	496.717	-132.726	8	.8888889
3133	2003	.403955	.419	-.15	839.257	-300.45	0	0
3133	2004	.375254	.419	-.15	839.676	-300.6	1	.1111111
3133	2005	.363636	.419	-.15	840.095	-300.75	2	.2222222
3133	2006	.390625	.419	-.15	840.514	-300.9	3	.3333333
3133	2007	.409178	.419	-.15	840.933	-301.05	4	.4444444
3133	2008	.318182	.419	-.15	841.352	-301.2	5	.5555556
3133	2009	.374564	.419	-.15	841.771	-301.35	6	.6666667
3133	2010	.397196	.419	-.15	842.19	-301.5	7	.7777778
3133	2011	.404056	.419	-.15	842.609	-301.65	8	.8888889
3134	2003	.314458	1.16	.184	2323.48	368.552	0	0
3134	2004	.362741	1.16	.184	2324.64	368.736	1	.1111111
3134	2005	.372645	1.16	.184	2325.8	368.92	2	.2222222
3134	2006	.376059	1.16	.184	2326.96	369.104	3	.3333333
3134	2007	.376797	1.16	.184	2328.12	369.288	4	.4444444
3134	2008	.371044	1.16	.184	2329.28	369.472	5	.5555556
3134	2009	.383521	1.16	.184	2330.44	369.656	6	.6666667
3134	2010	.383027	1.16	.184	2331.6	369.84	7	.7777778
3134	2011	.39076	1.16	.184	2332.76	370.024	8	.8888889
3141	2003	.013889	.922	-.165	1846.766	-330.495	0	0
3141	2004	.014852	.922	-.165	1847.688	-330.66	1	.1111111
3141	2005	.011976	.922	-.165	1848.61	-330.825	2	.2222222
3141	2006	.010576	.922	-.165	1849.532	-330.99	3	.3333333
3141	2007	.009302	.922	-.165	1850.454	-331.155	4	.4444444
3141	2008	.010676	.922	-.165	1851.376	-331.32	5	.5555556
3141	2009	.019166	.922	-.165	1852.298	-331.485	6	.6666667
3141	2010	.023411	.922	-.165	1853.22	-331.65	7	.7777778
3141	2011	.020595	.922	-.165	1854.142	-331.815	8	.8888889
3142	2003	.014347	.729	.022	1460.187	44.066	0	0
3142	2004	.014077	.729	.022	1460.916	44.088	1	.1111111
3142	2005	.015242	.729	.022	1461.645	44.11	2	.2222222
3142	2006	.015128	.729	.022	1462.374	44.132	3	.3333333
3142	2007	.014872	.729	.022	1463.103	44.154	4	.4444444
3142	2008	.015963	.729	.022	1463.832	44.176	5	.5555556
3142	2009	.017189	.729	.022	1464.561	44.198	6	.6666667
3142	2010	.020478	.729	.022	1465.29	44.22	7	.7777778
3142	2011	.020595	.729	.022	1466.019	44.242	8	.8888889
3143	2003	.052174	1.081	1.045	2165.243	2093.135	0	0
3143	2004	.035088	1.081	1.045	2166.324	2094.18	1	.1111111
3143	2005	.0497	1.081	1.045	2167.405	2095.225	2	.2222222
3143	2006	.048762	1.081	1.045	2168.486	2096.27	3	.3333333
3143	2007	.057692	1.081	1.045	2169.567	2097.315	4	.4444444
3143	2008	.058	1.081	1.045	2170.648	2098.36	5	.5555556
3143	2009	.057001	1.081	1.045	2171.729	2099.405	6	.6666667
3143	2010	.062648	1.081	1.045	2172.81	2100.45	7	.7777778
3143	2011	.062974	1.081	1.045	2173.891	2101.495	8	.8888889
3144	2003	.336257	1.064	.977	2131.192	1956.931	0	0
3144	2004	.28328	1.064	.977	2132.256	1957.908	1	.1111111
3144	2005	.346386	1.064	.977	2133.32	1958.885	2	.2222222
3144	2006	.346445	1.064	.977	2134.384	1959.862	3	.3333333
3144	2007	.356185	1.064	.977	2135.448	1960.839	4	.4444444
3144	2008	.358631	1.064	.977	2136.512	1961.816	5	.5555556
3144	2009	.357759	1.064	.977	2137.576	1962.793	6	.6666667
3144	2010	.355886	1.064	.977	2138.64	1963.77	7	.7777778
3144	2011	.302961	1.064	.977	2139.704	1964.747	8	.8888889
3145	2003	0	1.375	-.308	2754.125	-616.924	0	0
3145	2004	.025	1.375	-.308	2755.5	-617.232	1	.1111111
3145	2005	.026132	1.375	-.308	2756.875	-617.54	2	.2222222
3145	2006	.026275	1.375	-.308	2758.25	-617.848	3	.3333333
3145	2007	.023077	1.375	-.308	2759.625	-618.156	4	.4444444
3145	2008	.070938	1.375	-.308	2761	-618.464	5	.5555556
3145	2009	.041509	1.375	-.308	2762.375	-618.772	6	.6666667
3145	2010	.044156	1.375	-.308	2763.75	-619.08	7	.7777778
3145	2011	.042955	1.375	-.308	2765.125	-619.388	8	.8888889
3151	2003	.083818	.436	.074	873.308	148.222	0	0
3151	2004	.093901	.436	.074	873.744	148.296	1	.1111111
3151	2005	.097235	.436	.074	874.18	148.37	2	.2222222
3151	2006	.107114	.436	.074	874.616	148.444	3	.3333333
3151	2007	.120853	.436	.074	875.052	148.518	4	.4444444
3151	2008	.171225	.436	.074	875.488	148.592	5	.5555556
3151	2009	.181107	.436	.074	875.924	148.666	6	.6666667
3151	2010	.189655	.436	.074	876.36	148.74	7	.7777778
3151	2011	.207608	.436	.074	876.796	148.814	8	.8888889
3152	2003	.224449	.403	.215	807.209	430.645	0	0
3152	2004	.188099	.403	.215	807.612	430.86	1	.1111111
3152	2005	.193818	.403	.215	808.015	431.075	2	.2222222
3152	2006	.193975	.403	.215	808.418	431.29	3	.3333333
3152	2007	.192594	.403	.215	808.821	431.505	4	.4444444
3152	2008	.190418	.403	.215	809.224	431.72	5	.5555556
3152	2009	.193031	.403	.215	809.627	431.935	6	.6666667
3152	2010	.198372	.403	.215	810.03	432.15	7	.7777778
3152	2011	.213965	.403	.215	810.433	432.365	8	.8888889
3211	2003	.191489	.503	.044	1007.509	88.132	0	0
3211	2004	.232897	.503	.044	1008.012	88.176	1	.1111111
3211	2005	.245257	.503	.044	1008.515	88.22	2	.2222222
3211	2006	.255263	.503	.044	1009.018	88.264	3	.3333333
3211	2007	.274262	.503	.044	1009.521	88.308	4	.4444444
3211	2008	.269704	.503	.044	1010.024	88.352	5	.5555556
3211	2009	.280082	.503	.044	1010.527	88.396	6	.6666667
3211	2010	.282253	.503	.044	1011.03	88.44	7	.7777778
3211	2011	.303483	.503	.044	1011.533	88.484	8	.8888889
3212	2003	.049451	-.022	-.188	-44.066	-376.564	0	0
3212	2004	.110266	-.022	-.188	-44.088	-376.752	1	.1111111
3212	2005	.124648	-.022	-.188	-44.11	-376.94	2	.2222222
3212	2006	.134309	-.022	-.188	-44.132	-377.128	3	.3333333
3212	2007	.119645	-.022	-.188	-44.154	-377.316	4	.4444444
3212	2008	.116011	-.022	-.188	-44.176	-377.504	5	.5555556
3212	2009	.108039	-.022	-.188	-44.198	-377.692	6	.6666667
3212	2010	.117794	-.022	-.188	-44.22	-377.88	7	.7777778
3212	2011	.120669	-.022	-.188	-44.242	-378.068	8	.8888889
3221	2003	.957712	-.466	.583	-933.398	1167.749	0	0
3221	2004	.955088	-.466	.583	-933.864	1168.332	1	.1111111
3221	2005	.955167	-.466	.583	-934.33	1168.915	2	.2222222
3221	2006	.95192	-.466	.583	-934.796	1169.498	3	.3333333
3221	2007	.951855	-.466	.583	-935.262	1170.081	4	.4444444
3221	2008	.956628	-.466	.583	-935.728	1170.664	5	.5555556
3221	2009	.954062	-.466	.583	-936.194	1171.247	6	.6666667
3221	2010	.953694	-.466	.583	-936.66	1171.83	7	.7777778
3221	2011	.95004	-.466	.583	-937.126	1172.413	8	.8888889
3222	2003	.580406	-.424	-.009	-849.272	-18.027	0	0
3222	2004	.565337	-.424	-.009	-849.696	-18.036	1	.1111111
3222	2005	.574315	-.424	-.009	-850.12	-18.045	2	.2222222
3222	2006	.584829	-.424	-.009	-850.544	-18.054	3	.3333333
3222	2007	.59373	-.424	-.009	-850.968	-18.063	4	.4444444
3222	2008	.591371	-.424	-.009	-851.392	-18.072	5	.5555556
3222	2009	.593827	-.424	-.009	-851.816	-18.081	6	.6666667
3222	2010	.602782	-.424	-.009	-852.24	-18.09	7	.7777778
3222	2011	.6119	-.424	-.009	-852.664	-18.099	8	.8888889
3223	2003	.974763	-.581	.424	-1163.743	849.272	0	0
3223	2004	.970149	-.581	.424	-1164.324	849.696	1	.1111111
3223	2005	.966618	-.581	.424	-1164.905	850.12	2	.2222222
3223	2006	.966667	-.581	.424	-1165.486	850.544	3	.3333333
3223	2007	.964956	-.581	.424	-1166.067	850.968	4	.4444444
3223	2008	.96281	-.581	.424	-1166.648	851.392	5	.5555556
3223	2009	.961224	-.581	.424	-1167.229	851.816	6	.6666667
3223	2010	.962782	-.581	.424	-1167.81	852.24	7	.7777778
3223	2011	.959087	-.581	.424	-1168.391	852.664	8	.8888889
3224	2003	.481053	-.036	.189	-72.10799	378.567	0	0
3224	2004	.515764	-.036	.189	-72.144	378.756	1	.1111111
3224	2005	.545196	-.036	.189	-72.18	378.945	2	.2222222
3224	2006	.552933	-.036	.189	-72.216	379.134	3	.3333333
3224	2007	.557668	-.036	.189	-72.252	379.323	4	.4444444
3224	2008	.563716	-.036	.189	-72.28799	379.512	5	.5555556
3224	2009	.580721	-.036	.189	-72.324	379.701	6	.6666667
3224	2010	.589714	-.036	.189	-72.36	379.89	7	.7777778
3224	2011	.595185	-.036	.189	-72.396	380.079	8	.8888889
3225	2003	.988998	-.328	-.047	-656.984	-94.141	0	0
3225	2004	.98294	-.328	-.047	-657.312	-94.188	1	.1111111
3225	2005	.983633	-.328	-.047	-657.64	-94.23499	2	.2222222
3225	2006	.98307	-.328	-.047	-657.968	-94.282	3	.3333333
3225	2007	.979182	-.328	-.047	-658.296	-94.32899	4	.4444444
3225	2008	.977609	-.328	-.047	-658.624	-94.376	5	.5555556
3225	2009	.973273	-.328	-.047	-658.952	-94.423	6	.6666667
3225	2010	.971692	-.328	-.047	-659.28	-94.46999	7	.7777778
3225	2011	.967628	-.328	-.047	-659.608	-94.517	8	.8888889
3226	2003	.833106	-.649	.375	-1299.947	751.125	0	0
3226	2004	.825443	-.649	.375	-1300.596	751.5	1	.1111111
3226	2005	.817725	-.649	.375	-1301.245	751.875	2	.2222222
3226	2006	.815509	-.649	.375	-1301.894	752.25	3	.3333333
3226	2007	.810189	-.649	.375	-1302.543	752.625	4	.4444444
3226	2008	.806388	-.649	.375	-1303.192	753	5	.5555556
3226	2009	.800852	-.649	.375	-1303.841	753.375	6	.6666667
3226	2010	.798751	-.649	.375	-1304.49	753.75	7	.7777778
3226	2011	.790839	-.649	.375	-1305.139	754.125	8	.8888889
3227	2003	.77176	-.797	-.353	-1596.391	-707.059	0	0
3227	2004	.822097	-.797	-.353	-1597.188	-707.412	1	.1111111
3227	2005	.835542	-.797	-.353	-1597.985	-707.765	2	.2222222
3227	2006	.834171	-.797	-.353	-1598.782	-708.118	3	.3333333
3227	2007	.841012	-.797	-.353	-1599.579	-708.4709	4	.4444444
3227	2008	.851594	-.797	-.353	-1600.376	-708.824	5	.5555556
3227	2009	.853472	-.797	-.353	-1601.173	-709.1769	6	.6666667
3227	2010	.860634	-.797	-.353	-1601.97	-709.53	7	.7777778
3227	2011	.864223	-.797	-.353	-1602.767	-709.883	8	.8888889
3228	2003	.93617	-.237	.214	-474.711	428.642	0	0
3228	2004	.980637	-.237	.214	-474.948	428.856	1	.1111111
3228	2005	.979903	-.237	.214	-475.185	429.07	2	.2222222
3228	2006	.978438	-.237	.214	-475.422	429.284	3	.3333333
3228	2007	.975654	-.237	.214	-475.659	429.498	4	.4444444
3228	2008	.975925	-.237	.214	-475.896	429.712	5	.5555556
3228	2009	.973678	-.237	.214	-476.133	429.926	6	.6666667
3228	2010	.969011	-.237	.214	-476.37	430.14	7	.7777778
3228	2011	.969711	-.237	.214	-476.607	430.354	8	.8888889
3229	2003	.921011	-.64	.375	-1281.92	751.125	0	0
3229	2004	.898417	-.64	.375	-1282.56	751.5	1	.1111111
3229	2005	.884538	-.64	.375	-1283.2	751.875	2	.2222222
3229	2006	.871603	-.64	.375	-1283.84	752.25	3	.3333333
3229	2007	.873043	-.64	.375	-1284.48	752.625	4	.4444444
3229	2008	.801819	-.64	.375	-1285.12	753	5	.5555556
3229	2009	.796122	-.64	.375	-1285.76	753.375	6	.6666667
3229	2010	.797126	-.64	.375	-1286.4	753.75	7	.7777778
3229	2011	.799673	-.64	.375	-1287.04	754.125	8	.8888889
3231	2003	.930581	.053	.731	106.159	1464.193	0	0
3231	2004	.931971	.053	.731	106.212	1464.924	1	.1111111
3231	2005	.932016	.053	.731	106.265	1465.655	2	.2222222
3231	2006	.922029	.053	.731	106.318	1466.386	3	.3333333
3231	2007	.923168	.053	.731	106.371	1467.117	4	.4444444
3231	2008	.934384	.053	.731	106.424	1467.848	5	.5555556
3231	2009	.942821	.053	.731	106.477	1468.579	6	.6666667
3231	2010	.944974	.053	.731	106.53	1469.31	7	.7777778
3231	2011	.942168	.053	.731	106.583	1470.041	8	.8888889
3232	2003	.936683	.154	.051	308.462	102.153	0	0
3232	2004	.961103	.154	.051	308.616	102.204	1	.1111111
3232	2005	.963946	.154	.051	308.77	102.255	2	.2222222
3232	2006	.965003	.154	.051	308.924	102.306	3	.3333333
3232	2007	.961212	.154	.051	309.078	102.357	4	.4444444
3232	2008	.95144	.154	.051	309.232	102.408	5	.5555556
3232	2009	.954254	.154	.051	309.386	102.459	6	.6666667
3232	2010	.955426	.154	.051	309.54	102.51	7	.7777778
3232	2011	.952963	.154	.051	309.694	102.561	8	.8888889
3233	2003	.947309	-.014	.68	-28.042	1362.04	0	0
3233	2004	.947489	-.014	.68	-28.056	1362.72	1	.1111111
3233	2005	.946468	-.014	.68	-28.07	1363.4	2	.2222222
3233	2006	.9492	-.014	.68	-28.084	1364.08	3	.3333333
3233	2007	.946286	-.014	.68	-28.098	1364.76	4	.4444444
3233	2008	.935018	-.014	.68	-28.112	1365.44	5	.5555556
3233	2009	.931779	-.014	.68	-28.126	1366.12	6	.6666667
3233	2010	.932854	-.014	.68	-28.14	1366.8	7	.7777778
3233	2011	.932325	-.014	.68	-28.154	1367.48	8	.8888889
3234	2003	.818283	-.096	1.044	-192.288	2091.132	0	0
3234	2004	.812553	-.096	1.044	-192.384	2092.176	1	.1111111
3234	2005	.816862	-.096	1.044	-192.48	2093.22	2	.2222222
3234	2006	.817677	-.096	1.044	-192.576	2094.264	3	.3333333
3234	2007	.816602	-.096	1.044	-192.672	2095.308	4	.4444444
3234	2008	.789258	-.096	1.044	-192.768	2096.352	5	.5555556
3234	2009	.783994	-.096	1.044	-192.864	2097.396	6	.6666667
3234	2010	.785197	-.096	1.044	-192.96	2098.44	7	.7777778
3234	2011	.785563	-.096	1.044	-193.056	2099.484	8	.8888889
3235	2003	.87847	.246	.225	492.738	450.675	0	0
3235	2004	.877371	.246	.225	492.984	450.9	1	.1111111
3235	2005	.880764	.246	.225	493.23	451.125	2	.2222222
3235	2006	.872263	.246	.225	493.476	451.35	3	.3333333
3235	2007	.876309	.246	.225	493.722	451.575	4	.4444444
3235	2008	.865335	.246	.225	493.968	451.8	5	.5555556
3235	2009	.863599	.246	.225	494.214	452.025	6	.6666667
3235	2010	.861025	.246	.225	494.46	452.25	7	.7777778
3235	2011	.860746	.246	.225	494.706	452.475	8	.8888889
3239	2003	.918862	-.014	.465	-28.042	931.395	0	0
3239	2004	.917316	-.014	.465	-28.056	931.86	1	.1111111
3239	2005	.916188	-.014	.465	-28.07	932.325	2	.2222222
3239	2006	.914388	-.014	.465	-28.084	932.79	3	.3333333
3239	2007	.91415	-.014	.465	-28.098	933.255	4	.4444444
3239	2008	.917641	-.014	.465	-28.112	933.72	5	.5555556
3239	2009	.916338	-.014	.465	-28.126	934.185	6	.6666667
3239	2010	.916339	-.014	.465	-28.14	934.65	7	.7777778
3239	2011	.914766	-.014	.465	-28.154	935.115	8	.8888889
3240	2003	.913151	1.028	.013	2059.084	26.039	0	0
3240	2004	.926643	1.028	.013	2060.112	26.052	1	.1111111
3240	2005	.930557	1.028	.013	2061.14	26.065	2	.2222222
3240	2006	.925964	1.028	.013	2062.168	26.078	3	.3333333
3240	2007	.922739	1.028	.013	2063.196	26.091	4	.4444444
3240	2008	.917444	1.028	.013	2064.224	26.104	5	.5555556
3240	2009	.912296	1.028	.013	2065.252	26.117	6	.6666667
3240	2010	.911223	1.028	.013	2066.28	26.13	7	.7777778
3240	2011	.906883	1.028	.013	2067.308	26.143	8	.8888889
3310	2003	.925022	-.856	1.304	-1714.568	2611.912	0	0
3310	2004	.925047	-.856	1.304	-1715.424	2613.216	1	.1111111
3310	2005	.924835	-.856	1.304	-1716.28	2614.52	2	.2222222
3310	2006	.925668	-.856	1.304	-1717.136	2615.824	3	.3333333
3310	2007	.926796	-.856	1.304	-1717.992	2617.128	4	.4444444
3310	2008	.928211	-.856	1.304	-1718.848	2618.432	5	.5555556
3310	2009	.926645	-.856	1.304	-1719.704	2619.736	6	.6666667
3310	2010	.924755	-.856	1.304	-1720.56	2621.04	7	.7777778
3310	2011	.923798	-.856	1.304	-1721.416	2622.344	8	.8888889
3320	2003	.476249	-.554	1.304	-1109.662	2611.912	0	0
3320	2004	.481229	-.554	1.304	-1110.216	2613.216	1	.1111111
3320	2005	.477865	-.554	1.304	-1110.77	2614.52	2	.2222222
3320	2006	.481272	-.554	1.304	-1111.324	2615.824	3	.3333333
3320	2007	.479603	-.554	1.304	-1111.878	2617.128	4	.4444444
3320	2008	.469043	-.554	1.304	-1112.432	2618.432	5	.5555556
3320	2009	.466514	-.554	1.304	-1112.986	2619.736	6	.6666667
3320	2010	.474106	-.554	1.304	-1113.54	2621.04	7	.7777778
3320	2011	.479103	-.554	1.304	-1114.094	2622.344	8	.8888889
3411	2003	.178363	1.121	.105	2245.363	210.315	0	0
3411	2004	.148693	1.121	.105	2246.484	210.42	1	.1111111
3411	2005	.143688	1.121	.105	2247.605	210.525	2	.2222222
3411	2006	.151515	1.121	.105	2248.726	210.63	3	.3333333
3411	2007	.148066	1.121	.105	2249.847	210.735	4	.4444444
3411	2008	.141454	1.121	.105	2250.968	210.84	5	.5555556
3411	2009	.13913	1.121	.105	2252.089	210.945	6	.6666667
3411	2010	.148594	1.121	.105	2253.21	211.05	7	.7777778
3411	2011	.147374	1.121	.105	2254.331	211.155	8	.8888889
3412	2003	.505786	.852	.285	1706.556	570.855	0	0
3412	2004	.508162	.852	.285	1707.408	571.14	1	.1111111
3412	2005	.501732	.852	.285	1708.26	571.425	2	.2222222
3412	2006	.489435	.852	.285	1709.112	571.71	3	.3333333
3412	2007	.483592	.852	.285	1709.964	571.995	4	.4444444
3412	2008	.483436	.852	.285	1710.816	572.28	5	.5555556
3412	2009	.476823	.852	.285	1711.668	572.565	6	.6666667
3412	2010	.477612	.852	.285	1712.52	572.85	7	.7777778
3412	2011	.476722	.852	.285	1713.372	573.135	8	.8888889
3413	2003	.267597	.585	.381	1171.755	763.143	0	0
3413	2004	.28149	.585	.381	1172.34	763.524	1	.1111111
3413	2005	.297837	.585	.381	1172.925	763.905	2	.2222222
3413	2006	.309464	.585	.381	1173.51	764.286	3	.3333333
3413	2007	.322512	.585	.381	1174.095	764.6671	4	.4444444
3413	2008	.317822	.585	.381	1174.68	765.048	5	.5555556
3413	2009	.324795	.585	.381	1175.265	765.429	6	.6666667
3413	2010	.332545	.585	.381	1175.85	765.81	7	.7777778
3413	2011	.338587	.585	.381	1176.435	766.191	8	.8888889
3414	2003	.64	-.002	.558	-4.006	1117.674	0	0
3414	2004	.674731	-.002	.558	-4.008	1118.232	1	.1111111
3414	2005	.672854	-.002	.558	-4.01	1118.79	2	.2222222
3414	2006	.705996	-.002	.558	-4.012	1119.348	3	.3333333
3414	2007	.7	-.002	.558	-4.014	1119.906	4	.4444444
3414	2008	.689189	-.002	.558	-4.016	1120.464	5	.5555556
3414	2009	.67285	-.002	.558	-4.018	1121.022	6	.6666667
3414	2010	.672868	-.002	.558	-4.02	1121.58	7	.7777778
3414	2011	.668203	-.002	.558	-4.022	1122.138	8	.8888889
3415	2003	.209078	.608	.975	1217.824	1952.925	0	0
3415	2004	.250616	.608	.975	1218.432	1953.9	1	.1111111
3415	2005	.259117	.608	.975	1219.04	1954.875	2	.2222222
3415	2006	.266975	.608	.975	1219.648	1955.85	3	.3333333
3415	2007	.274083	.608	.975	1220.256	1956.825	4	.4444444
3415	2008	.279658	.608	.975	1220.864	1957.8	5	.5555556
3415	2009	.281178	.608	.975	1221.472	1958.775	6	.6666667
3415	2010	.281817	.608	.975	1222.08	1959.75	7	.7777778
3415	2011	.282916	.608	.975	1222.688	1960.725	8	.8888889
3416	2003	.298308	.866	.211	1734.598	422.633	0	0
3416	2004	.309492	.866	.211	1735.464	422.844	1	.1111111
3416	2005	.315677	.866	.211	1736.33	423.055	2	.2222222
3416	2006	.324023	.866	.211	1737.196	423.266	3	.3333333
3416	2007	.331914	.866	.211	1738.062	423.477	4	.4444444
3416	2008	.336001	.866	.211	1738.928	423.688	5	.5555556
3416	2009	.343871	.866	.211	1739.794	423.899	6	.6666667
3416	2010	.346244	.866	.211	1740.66	424.11	7	.7777778
3416	2011	.351208	.866	.211	1741.526	424.321	8	.8888889
3417	2003	.493073	2.879	.315	5766.637	630.945	0	0
3417	2004	.557805	2.879	.315	5769.516	631.26	1	.1111111
3417	2005	.550209	2.879	.315	5772.395	631.575	2	.2222222
3417	2006	.513735	2.879	.315	5775.274	631.89	3	.3333333
3417	2007	.508452	2.879	.315	5778.153	632.205	4	.4444444
3417	2008	.507853	2.879	.315	5781.032	632.52	5	.5555556
3417	2009	.506732	2.879	.315	5783.911	632.835	6	.6666667
3417	2010	.50856	2.879	.315	5786.79	633.15	7	.7777778
3417	2011	.506846	2.879	.315	5789.669	633.465	8	.8888889
3418	2003	.516189	1.161	.568	2325.483	1137.704	0	0
3418	2004	.665117	1.161	.568	2326.644	1138.272	1	.1111111
3418	2005	.656418	1.161	.568	2327.805	1138.84	2	.2222222
3418	2006	.650143	1.161	.568	2328.966	1139.408	3	.3333333
3418	2007	.642435	1.161	.568	2330.127	1139.976	4	.4444444
3418	2008	.644525	1.161	.568	2331.288	1140.544	5	.5555556
3418	2009	.64585	1.161	.568	2332.449	1141.112	6	.6666667
3418	2010	.639025	1.161	.568	2333.61	1141.68	7	.7777778
3418	2011	.63555	1.161	.568	2334.771	1142.248	8	.8888889
3419	2003	.460912	.912	.622	1826.736	1245.866	0	0
3419	2004	.391741	.912	.622	1827.648	1246.488	1	.1111111
3419	2005	.394357	.912	.622	1828.56	1247.11	2	.2222222
3419	2006	.390597	.912	.622	1829.472	1247.732	3	.3333333
3419	2007	.393204	.912	.622	1830.384	1248.354	4	.4444444
3419	2008	.39532	.912	.622	1831.296	1248.976	5	.5555556
3419	2009	.391089	.912	.622	1832.208	1249.598	6	.6666667
3419	2010	.384368	.912	.622	1833.12	1250.22	7	.7777778
3419	2011	.392259	.912	.622	1834.032	1250.842	8	.8888889
3421	2003	.287179	.253	.589	506.759	1179.767	0	0
3421	2004	.358696	.253	.589	507.012	1180.356	1	.1111111
3421	2005	.374694	.253	.589	507.265	1180.945	2	.2222222
3421	2006	.348877	.253	.589	507.518	1181.534	3	.3333333
3421	2007	.314058	.253	.589	507.771	1182.123	4	.4444444
3421	2008	.303879	.253	.589	508.024	1182.712	5	.5555556
3421	2009	.282678	.253	.589	508.277	1183.301	6	.6666667
3421	2010	.273305	.253	.589	508.53	1183.89	7	.7777778
3421	2011	.254945	.253	.589	508.783	1184.479	8	.8888889
3422	2003	.464762	.17	.199	340.51	398.597	0	0
3422	2004	.508311	.17	.199	340.68	398.796	1	.1111111
3422	2005	.523988	.17	.199	340.85	398.995	2	.2222222
3422	2006	.522727	.17	.199	341.02	399.194	3	.3333333
3422	2007	.538496	.17	.199	341.19	399.393	4	.4444444
3422	2008	.543753	.17	.199	341.36	399.592	5	.5555556
3422	2009	.537475	.17	.199	341.53	399.791	6	.6666667
3422	2010	.540571	.17	.199	341.7	399.99	7	.7777778
3422	2011	.538151	.17	.199	341.87	400.189	8	.8888889
3423	2003	.600299	-.673	.719	-1348.019	1440.157	0	0
3423	2004	.602382	-.673	.719	-1348.692	1440.876	1	.1111111
3423	2005	.605838	-.673	.719	-1349.365	1441.595	2	.2222222
3423	2006	.611386	-.673	.719	-1350.038	1442.314	3	.3333333
3423	2007	.613175	-.673	.719	-1350.711	1443.033	4	.4444444
3423	2008	.621664	-.673	.719	-1351.384	1443.752	5	.5555556
3423	2009	.629969	-.673	.719	-1352.057	1444.471	6	.6666667
3423	2010	.642374	-.673	.719	-1352.73	1445.19	7	.7777778
3423	2011	.642721	-.673	.719	-1353.403	1445.909	8	.8888889
3429	2003	.415956	-.572	.5	-1145.716	1001.5	0	0
3429	2004	.372125	-.572	.5	-1146.288	1002	1	.1111111
3429	2005	.378256	-.572	.5	-1146.86	1002.5	2	.2222222
3429	2006	.363764	-.572	.5	-1147.432	1003	3	.3333333
3429	2007	.356126	-.572	.5	-1148.004	1003.5	4	.4444444
3429	2008	.359263	-.572	.5	-1148.576	1004	5	.5555556
3429	2009	.370961	-.572	.5	-1149.148	1004.5	6	.6666667
3429	2010	.394076	-.572	.5	-1149.72	1005	7	.7777778
3429	2011	.402736	-.572	.5	-1150.292	1005.5	8	.8888889
3431	2003	.770657	-.191	-.009	-382.573	-18.027	0	0
3431	2004	.787482	-.191	-.009	-382.764	-18.036	1	.1111111
3431	2005	.791373	-.191	-.009	-382.955	-18.045	2	.2222222
3431	2006	.788771	-.191	-.009	-383.146	-18.054	3	.3333333
3431	2007	.786424	-.191	-.009	-383.337	-18.063	4	.4444444
3431	2008	.795213	-.191	-.009	-383.528	-18.072	5	.5555556
3431	2009	.792968	-.191	-.009	-383.719	-18.081	6	.6666667
3431	2010	.784474	-.191	-.009	-383.91	-18.09	7	.7777778
3431	2011	.777659	-.191	-.009	-384.101	-18.099	8	.8888889
3432	2003	.643478	-.169	.183	-338.507	366.549	0	0
3432	2004	.89907	-.169	.183	-338.676	366.732	1	.1111111
3432	2005	.875453	-.169	.183	-338.845	366.915	2	.2222222
3432	2006	.899878	-.169	.183	-339.014	367.098	3	.3333333
3432	2007	.898849	-.169	.183	-339.183	367.281	4	.4444444
3432	2008	.892321	-.169	.183	-339.352	367.464	5	.5555556
3432	2009	.909752	-.169	.183	-339.521	367.647	6	.6666667
3432	2010	.900931	-.169	.183	-339.69	367.83	7	.7777778
3432	2011	.891122	-.169	.183	-339.859	368.013	8	.8888889
3433	2003	.794468	1.498	.336	3000.494	673.008	0	0
3433	2004	.777597	1.498	.336	3001.992	673.344	1	.1111111
3433	2005	.78323	1.498	.336	3003.49	673.68	2	.2222222
3433	2006	.784484	1.498	.336	3004.988	674.016	3	.3333333
3433	2007	.783946	1.498	.336	3006.486	674.352	4	.4444444
3433	2008	.780348	1.498	.336	3007.984	674.688	5	.5555556
3433	2009	.780022	1.498	.336	3009.482	675.024	6	.6666667
3433	2010	.781503	1.498	.336	3010.98	675.36	7	.7777778
3433	2011	.781883	1.498	.336	3012.478	675.696	8	.8888889
3441	2003	.375243	-.131	-.332	-262.393	-664.996	0	0
3441	2004	.333149	-.131	-.332	-262.524	-665.328	1	.1111111
3441	2005	.330769	-.131	-.332	-262.655	-665.66	2	.2222222
3441	2006	.294829	-.131	-.332	-262.786	-665.992	3	.3333333
3441	2007	.294889	-.131	-.332	-262.917	-666.324	4	.4444444
3441	2008	.281598	-.131	-.332	-263.048	-666.6559	5	.5555556
3441	2009	.279373	-.131	-.332	-263.179	-666.988	6	.6666667
3441	2010	.285436	-.131	-.332	-263.31	-667.3199	7	.7777778
3441	2011	.295541	-.131	-.332	-263.441	-667.652	8	.8888889
3442	2003	.730263	.989	-.025	1980.967	-50.075	0	0
3442	2004	.772878	.989	-.025	1981.956	-50.1	1	.1111111
3442	2005	.765196	.989	-.025	1982.945	-50.125	2	.2222222
3442	2006	.749356	.989	-.025	1983.934	-50.15	3	.3333333
3442	2007	.747575	.989	-.025	1984.923	-50.175	4	.4444444
3442	2008	.753882	.989	-.025	1985.912	-50.2	5	.5555556
3442	2009	.755808	.989	-.025	1986.901	-50.225	6	.6666667
3442	2010	.760843	.989	-.025	1987.89	-50.25	7	.7777778
3442	2011	.753795	.989	-.025	1988.879	-50.275	8	.8888889
3443	2003	.862701	.535	.116	1071.605	232.348	0	0
3443	2004	.823262	.535	.116	1072.14	232.464	1	.1111111
3443	2005	.855304	.535	.116	1072.675	232.58	2	.2222222
3443	2006	.835906	.535	.116	1073.21	232.696	3	.3333333
3443	2007	.839037	.535	.116	1073.745	232.812	4	.4444444
3443	2008	.849094	.535	.116	1074.28	232.928	5	.5555556
3443	2009	.833366	.535	.116	1074.815	233.044	6	.6666667
3443	2010	.830458	.535	.116	1075.35	233.16	7	.7777778
3443	2011	.828862	.535	.116	1075.885	233.276	8	.8888889
3449	2003	.888889	.266	-.265	532.798	-530.795	0	0
3449	2004	.7	.266	-.265	533.064	-531.06	1	.1111111
3449	2005	.693548	.266	-.265	533.33	-531.325	2	.2222222
3449	2006	.646154	.266	-.265	533.596	-531.59	3	.3333333
3449	2007	.689655	.266	-.265	533.862	-531.855	4	.4444444
3449	2008	.685714	.266	-.265	534.128	-532.12	5	.5555556
3449	2009	.721519	.266	-.265	534.394	-532.3849	6	.6666667
3449	2010	.65625	.266	-.265	534.66	-532.65	7	.7777778
3449	2011	.625	.266	-.265	534.926	-532.915	8	.8888889
3450	2003	.176033	-.537	.622	-1075.611	1245.866	0	0
3450	2004	.199816	-.537	.622	-1076.148	1246.488	1	.1111111
3450	2005	.208901	-.537	.622	-1076.685	1247.11	2	.2222222
3450	2006	.215117	-.537	.622	-1077.222	1247.732	3	.3333333
3450	2007	.230235	-.537	.622	-1077.759	1248.354	4	.4444444
3450	2008	.239489	-.537	.622	-1078.296	1248.976	5	.5555556
3450	2009	.245037	-.537	.622	-1078.833	1249.598	6	.6666667
3450	2010	.257987	-.537	.622	-1079.37	1250.22	7	.7777778
3450	2011	.270006	-.537	.622	-1079.907	1250.842	8	.8888889
3461	2003	.669334	-.921	.57	-1844.763	1141.71	0	0
3461	2004	.667682	-.921	.57	-1845.684	1142.28	1	.1111111
3461	2005	.67336	-.921	.57	-1846.605	1142.85	2	.2222222
3461	2006	.677817	-.921	.57	-1847.526	1143.42	3	.3333333
3461	2007	.682575	-.921	.57	-1848.447	1143.99	4	.4444444
3461	2008	.677654	-.921	.57	-1849.368	1144.56	5	.5555556
3461	2009	.677684	-.921	.57	-1850.289	1145.13	6	.6666667
3461	2010	.677815	-.921	.57	-1851.21	1145.7	7	.7777778
3461	2011	.689146	-.921	.57	-1852.131	1146.27	8	.8888889
3462	2003	.603271	-1.079	.866	-2161.237	1734.598	0	0
3462	2004	.604448	-1.079	.866	-2162.316	1735.464	1	.1111111
3462	2005	.603146	-1.079	.866	-2163.395	1736.33	2	.2222222
3462	2006	.601293	-1.079	.866	-2164.474	1737.196	3	.3333333
3462	2007	.605505	-1.079	.866	-2165.553	1738.062	4	.4444444
3462	2008	.612399	-1.079	.866	-2166.632	1738.928	5	.5555556
3462	2009	.60839	-1.079	.866	-2167.711	1739.794	6	.6666667
3462	2010	.61231	-1.079	.866	-2168.79	1740.66	7	.7777778
3462	2011	.611178	-1.079	.866	-2169.869	1741.526	8	.8888889
3471	2003	.438212	-.911	-.553	-1824.733	-1107.659	0	0
3471	2004	.534849	-.911	-.553	-1825.644	-1108.212	1	.1111111
3471	2005	.536563	-.911	-.553	-1826.555	-1108.765	2	.2222222
3471	2006	.52876	-.911	-.553	-1827.466	-1109.318	3	.3333333
3471	2007	.515518	-.911	-.553	-1828.377	-1109.871	4	.4444444
3471	2008	.503524	-.911	-.553	-1829.288	-1110.424	5	.5555556
3471	2009	.502775	-.911	-.553	-1830.199	-1110.977	6	.6666667
3471	2010	.499522	-.911	-.553	-1831.11	-1111.53	7	.7777778
3471	2011	.50612	-.911	-.553	-1832.021	-1112.083	8	.8888889
3472	2003	.232804	-1.02	1.457	-2043.06	2918.371	0	0
3472	2004	.453237	-1.02	1.457	-2044.08	2919.828	1	.1111111
3472	2005	.376694	-1.02	1.457	-2045.1	2921.285	2	.2222222
3472	2006	.357702	-1.02	1.457	-2046.12	2922.742	3	.3333333
3472	2007	.373368	-1.02	1.457	-2047.14	2924.199	4	.4444444
3472	2008	.369898	-1.02	1.457	-2048.16	2925.656	5	.5555556
3472	2009	.355231	-1.02	1.457	-2049.18	2927.113	6	.6666667
3472	2010	.377079	-1.02	1.457	-2050.2	2928.57	7	.7777778
3472	2011	.375734	-1.02	1.457	-2051.22	2930.027	8	.8888889
3473	2003	.254122	-.802	.502	-1606.406	1005.506	0	0
3473	2004	.251661	-.802	.502	-1607.208	1006.008	1	.1111111
3473	2005	.254902	-.802	.502	-1608.01	1006.51	2	.2222222
3473	2006	.264808	-.802	.502	-1608.812	1007.012	3	.3333333
3473	2007	.258427	-.802	.502	-1609.614	1007.514	4	.4444444
3473	2008	.319459	-.802	.502	-1610.416	1008.016	5	.5555556
3473	2009	.325216	-.802	.502	-1611.218	1008.518	6	.6666667
3473	2010	.316248	-.802	.502	-1612.02	1009.02	7	.7777778
3473	2011	.314643	-.802	.502	-1612.822	1009.522	8	.8888889
3474	2003	.375	-.903	-.17	-1808.709	-340.51	0	0
3474	2004	.352941	-.903	-.17	-1809.612	-340.68	1	.1111111
3474	2005	.365854	-.903	-.17	-1810.515	-340.85	2	.2222222
3474	2006	.363636	-.903	-.17	-1811.418	-341.02	3	.3333333
3474	2007	.396947	-.903	-.17	-1812.321	-341.19	4	.4444444
3474	2008	.328125	-.903	-.17	-1813.224	-341.36	5	.5555556
3474	2009	.347826	-.903	-.17	-1814.127	-341.53	6	.6666667
3474	2010	.348684	-.903	-.17	-1815.03	-341.7	7	.7777778
3474	2011	.310559	-.903	-.17	-1815.933	-341.87	8	.8888889
3475	2003	.307433	-.619	.224	-1239.857	448.672	0	0
3475	2004	.336845	-.619	.224	-1240.476	448.896	1	.1111111
3475	2005	.345612	-.619	.224	-1241.095	449.12	2	.2222222
3475	2006	.32895	-.619	.224	-1241.714	449.344	3	.3333333
3475	2007	.335991	-.619	.224	-1242.333	449.568	4	.4444444
3475	2008	.315229	-.619	.224	-1242.952	449.792	5	.5555556
3475	2009	.311103	-.619	.224	-1243.571	450.016	6	.6666667
3475	2010	.305919	-.619	.224	-1244.19	450.24	7	.7777778
3475	2011	.306079	-.619	.224	-1244.809	450.464	8	.8888889
3476	2003	.559322	-.759	-.381	-1520.277	-763.143	0	0
3476	2004	.531818	-.759	-.381	-1521.036	-763.524	1	.1111111
3476	2005	.55499	-.759	-.381	-1521.795	-763.905	2	.2222222
3476	2006	.546578	-.759	-.381	-1522.554	-764.286	3	.3333333
3476	2007	.521001	-.759	-.381	-1523.313	-764.6671	4	.4444444
3476	2008	.542095	-.759	-.381	-1524.072	-765.048	5	.5555556
3476	2009	.540909	-.759	-.381	-1524.831	-765.429	6	.6666667
3476	2010	.540589	-.759	-.381	-1525.59	-765.81	7	.7777778
3476	2011	.541424	-.759	-.381	-1526.349	-766.191	8	.8888889
3480	2003	.213858	-1.169	1.54	-2341.507	3084.62	0	0
3480	2004	.219983	-1.169	1.54	-2342.676	3086.16	1	.1111111
3480	2005	.227545	-1.169	1.54	-2343.845	3087.7	2	.2222222
3480	2006	.233528	-1.169	1.54	-2345.014	3089.24	3	.3333333
3480	2007	.251189	-1.169	1.54	-2346.183	3090.78	4	.4444444
3480	2008	.247525	-1.169	1.54	-2347.352	3092.32	5	.5555556
3480	2009	.243777	-1.169	1.54	-2348.521	3093.86	6	.6666667
3480	2010	.248057	-1.169	1.54	-2349.69	3095.4	7	.7777778
3480	2011	.248611	-1.169	1.54	-2350.859	3096.94	8	.8888889
4111	2003	.886696	.726	-.051	1454.178	-102.153	0	0
4111	2004	.797898	.726	-.051	1454.904	-102.204	1	.1111111
4111	2005	.816083	.726	-.051	1455.63	-102.255	2	.2222222
4111	2006	.800207	.726	-.051	1456.356	-102.306	3	.3333333
4111	2007	.780028	.726	-.051	1457.082	-102.357	4	.4444444
4111	2008	.751451	.726	-.051	1457.808	-102.408	5	.5555556
4111	2009	.752564	.726	-.051	1458.534	-102.459	6	.6666667
4111	2010	.752274	.726	-.051	1459.26	-102.51	7	.7777778
4111	2011	.746297	.726	-.051	1459.986	-102.561	8	.8888889
4112	2003	.981579	-.041	.719	-82.123	1440.157	0	0
4112	2004	.97697	-.041	.719	-82.164	1440.876	1	.1111111
4112	2005	.976249	-.041	.719	-82.205	1441.595	2	.2222222
4112	2006	.974196	-.041	.719	-82.246	1442.314	3	.3333333
4112	2007	.972591	-.041	.719	-82.287	1443.033	4	.4444444
4112	2008	.972214	-.041	.719	-82.328	1443.752	5	.5555556
4112	2009	.968688	-.041	.719	-82.369	1444.471	6	.6666667
4112	2010	.967247	-.041	.719	-82.41	1445.19	7	.7777778
4112	2011	.96477	-.041	.719	-82.451	1445.909	8	.8888889
4120	2003	.887227	1.031	.177	2065.093	354.531	0	0
4120	2004	.907001	1.031	.177	2066.124	354.708	1	.1111111
4120	2005	.905146	1.031	.177	2067.155	354.885	2	.2222222
4120	2006	.902356	1.031	.177	2068.186	355.062	3	.3333333
4120	2007	.900341	1.031	.177	2069.217	355.239	4	.4444444
4120	2008	.90076	1.031	.177	2070.248	355.416	5	.5555556
4120	2009	.894523	1.031	.177	2071.279	355.593	6	.6666667
4120	2010	.894928	1.031	.177	2072.31	355.77	7	.7777778
4120	2011	.892851	1.031	.177	2073.341	355.947	8	.8888889
4131	2003	.164858	-.717	-.827	-1436.151	-1656.481	0	0
4131	2004	.173385	-.717	-.827	-1436.868	-1657.308	1	.1111111
4131	2005	.189147	-.717	-.827	-1437.585	-1658.135	2	.2222222
4131	2006	.193377	-.717	-.827	-1438.302	-1658.962	3	.3333333
4131	2007	.200073	-.717	-.827	-1439.019	-1659.789	4	.4444444
4131	2008	.206253	-.717	-.827	-1439.736	-1660.616	5	.5555556
4131	2009	.205931	-.717	-.827	-1440.453	-1661.443	6	.6666667
4131	2010	.209333	-.717	-.827	-1441.17	-1662.27	7	.7777778
4131	2011	.218811	-.717	-.827	-1441.887	-1663.097	8	.8888889
4132	2003	.286577	-.717	-.747	-1436.151	-1496.241	0	0
4132	2004	.365915	-.717	-.747	-1436.868	-1496.988	1	.1111111
4132	2005	.328685	-.717	-.747	-1437.585	-1497.735	2	.2222222
4132	2006	.326501	-.717	-.747	-1438.302	-1498.482	3	.3333333
4132	2007	.309617	-.717	-.747	-1439.019	-1499.229	4	.4444444
4132	2008	.313763	-.717	-.747	-1439.736	-1499.976	5	.5555556
4132	2009	.311634	-.717	-.747	-1440.453	-1500.723	6	.6666667
4132	2010	.322262	-.717	-.747	-1441.17	-1501.47	7	.7777778
4132	2011	.328741	-.717	-.747	-1441.887	-1502.217	8	.8888889
4140	2003	.78639	-1.027	.239	-2057.081	478.717	0	0
4140	2004	.795974	-1.027	.239	-2058.108	478.956	1	.1111111
4140	2005	.79116	-1.027	.239	-2059.135	479.195	2	.2222222
4140	2006	.782518	-1.027	.239	-2060.162	479.434	3	.3333333
4140	2007	.777548	-1.027	.239	-2061.189	479.673	4	.4444444
4140	2008	.792769	-1.027	.239	-2062.216	479.912	5	.5555556
4140	2009	.79268	-1.027	.239	-2063.243	480.151	6	.6666667
4140	2010	.787221	-1.027	.239	-2064.27	480.39	7	.7777778
4140	2011	.78656	-1.027	.239	-2065.297	480.629	8	.8888889
4150	2003	.410375	-1.287	-.487	-2577.861	-975.461	0	0
4150	2004	.417033	-1.287	-.487	-2579.148	-975.948	1	.1111111
4150	2005	.412347	-1.287	-.487	-2580.435	-976.435	2	.2222222
4150	2006	.411059	-1.287	-.487	-2581.722	-976.922	3	.3333333
4150	2007	.412069	-1.287	-.487	-2583.009	-977.409	4	.4444444
4150	2008	.41647	-1.287	-.487	-2584.296	-977.896	5	.5555556
4150	2009	.412985	-1.287	-.487	-2585.583	-978.383	6	.6666667
4150	2010	.407774	-1.287	-.487	-2586.87	-978.87	7	.7777778
4150	2011	.401692	-1.287	-.487	-2588.157	-979.357	8	.8888889
4190	2003	.794313	-.817	-.035	-1636.451	-70.105	0	0
4190	2004	.802777	-.817	-.035	-1637.268	-70.14	1	.1111111
4190	2005	.79525	-.817	-.035	-1638.085	-70.175	2	.2222222
4190	2006	.786324	-.817	-.035	-1638.902	-70.21	3	.3333333
4190	2007	.785821	-.817	-.035	-1639.719	-70.245	4	.4444444
4190	2008	.773148	-.817	-.035	-1640.536	-70.28	5	.5555556
4190	2009	.764776	-.817	-.035	-1641.353	-70.315	6	.6666667
4190	2010	.758236	-.817	-.035	-1642.17	-70.35	7	.7777778
4190	2011	.756351	-.817	-.035	-1642.987	-70.385	8	.8888889
4211	2003	.787452	-.287	.369	-574.861	739.107	0	0
4211	2004	.833238	-.287	.369	-575.148	739.476	1	.1111111
4211	2005	.84141	-.287	.369	-575.435	739.845	2	.2222222
4211	2006	.83956	-.287	.369	-575.722	740.214	3	.3333333
4211	2007	.834048	-.287	.369	-576.009	740.5829	4	.4444444
4211	2008	.820522	-.287	.369	-576.296	740.952	5	.5555556
4211	2009	.81515	-.287	.369	-576.583	741.321	6	.6666667
4211	2010	.803164	-.287	.369	-576.87	741.69	7	.7777778
4211	2011	.79414	-.287	.369	-577.157	742.059	8	.8888889
4212	2003	.772358	-.095	.374	-190.285	749.122	0	0
4212	2004	.816811	-.095	.374	-190.38	749.496	1	.1111111
4212	2005	.815723	-.095	.374	-190.475	749.8701	2	.2222222
4212	2006	.804725	-.095	.374	-190.57	750.244	3	.3333333
4212	2007	.777286	-.095	.374	-190.665	750.618	4	.4444444
4212	2008	.753503	-.095	.374	-190.76	750.992	5	.5555556
4212	2009	.749936	-.095	.374	-190.855	751.366	6	.6666667
4212	2010	.751019	-.095	.374	-190.95	751.7401	7	.7777778
4212	2011	.744444	-.095	.374	-191.045	752.114	8	.8888889
4213	2003	.71977	.351	-.253	703.053	-506.759	0	0
4213	2004	.691791	.351	-.253	703.404	-507.012	1	.1111111
4213	2005	.679721	.351	-.253	703.755	-507.265	2	.2222222
4213	2006	.681244	.351	-.253	704.106	-507.518	3	.3333333
4213	2007	.668425	.351	-.253	704.457	-507.771	4	.4444444
4213	2008	.657301	.351	-.253	704.808	-508.024	5	.5555556
4213	2009	.655092	.351	-.253	705.159	-508.277	6	.6666667
4213	2010	.651119	.351	-.253	705.51	-508.53	7	.7777778
4213	2011	.644285	.351	-.253	705.861	-508.783	8	.8888889
4214	2003	.5	.24	-.181	480.72	-362.543	0	0
4214	2004	.582089	.24	-.181	480.96	-362.724	1	.1111111
4214	2005	.55	.24	-.181	481.2	-362.905	2	.2222222
4214	2006	.494845	.24	-.181	481.44	-363.086	3	.3333333
4214	2007	.484536	.24	-.181	481.68	-363.267	4	.4444444
4214	2008	.517241	.24	-.181	481.92	-363.448	5	.5555556
4214	2009	.555556	.24	-.181	482.16	-363.629	6	.6666667
4214	2010	.560606	.24	-.181	482.4	-363.81	7	.7777778
4214	2011	.625731	.24	-.181	482.64	-363.991	8	.8888889
4215	2003	.674847	.174	-.127	348.522	-254.381	0	0
4215	2004	.695779	.174	-.127	348.696	-254.508	1	.1111111
4215	2005	.700767	.174	-.127	348.87	-254.635	2	.2222222
4215	2006	.68379	.174	-.127	349.044	-254.762	3	.3333333
4215	2007	.68421	.174	-.127	349.218	-254.889	4	.4444444
4215	2008	.717828	.174	-.127	349.392	-255.016	5	.5555556
4215	2009	.706568	.174	-.127	349.566	-255.143	6	.6666667
4215	2010	.664723	.174	-.127	349.74	-255.27	7	.7777778
4215	2011	.647228	.174	-.127	349.914	-255.397	8	.8888889
4221	2003	.801344	-.452	.88	-905.356	1762.64	0	0
4221	2004	.815631	-.452	.88	-905.808	1763.52	1	.1111111
4221	2005	.821902	-.452	.88	-906.26	1764.4	2	.2222222
4221	2006	.818975	-.452	.88	-906.712	1765.28	3	.3333333
4221	2007	.815243	-.452	.88	-907.164	1766.16	4	.4444444
4221	2008	.816142	-.452	.88	-907.616	1767.04	5	.5555556
4221	2009	.810035	-.452	.88	-908.068	1767.92	6	.6666667
4221	2010	.802096	-.452	.88	-908.52	1768.8	7	.7777778
4221	2011	.792285	-.452	.88	-908.972	1769.68	8	.8888889
4222	2003	.871576	-.743	1.004	-1488.229	2011.012	0	0
4222	2004	.851077	-.743	1.004	-1488.972	2012.016	1	.1111111
4222	2005	.848063	-.743	1.004	-1489.715	2013.02	2	.2222222
4222	2006	.840012	-.743	1.004	-1490.458	2014.024	3	.3333333
4222	2007	.832856	-.743	1.004	-1491.201	2015.028	4	.4444444
4222	2008	.840165	-.743	1.004	-1491.944	2016.032	5	.5555556
4222	2009	.831648	-.743	1.004	-1492.687	2017.036	6	.6666667
4222	2010	.821207	-.743	1.004	-1493.43	2018.04	7	.7777778
4222	2011	.820906	-.743	1.004	-1494.173	2019.044	8	.8888889
4223	2003	.860171	-.978	1.057	-1958.934	2117.171	0	0
4223	2004	.825985	-.978	1.057	-1959.912	2118.228	1	.1111111
4223	2005	.800615	-.978	1.057	-1960.89	2119.285	2	.2222222
4223	2006	.77991	-.978	1.057	-1961.868	2120.342	3	.3333333
4223	2007	.765683	-.978	1.057	-1962.846	2121.399	4	.4444444
4223	2008	.741189	-.978	1.057	-1963.824	2122.456	5	.5555556
4223	2009	.727637	-.978	1.057	-1964.802	2123.513	6	.6666667
4223	2010	.72455	-.978	1.057	-1965.78	2124.57	7	.7777778
4223	2011	.712372	-.978	1.057	-1966.758	2125.627	8	.8888889
4224	2003	.630662	-1.012	.831	-2027.036	1664.493	0	0
4224	2004	.669285	-1.012	.831	-2028.048	1665.324	1	.1111111
4224	2005	.594192	-1.012	.831	-2029.06	1666.155	2	.2222222
4224	2006	.585689	-1.012	.831	-2030.072	1666.986	3	.3333333
4224	2007	.577139	-1.012	.831	-2031.084	1667.817	4	.4444444
4224	2008	.573612	-1.012	.831	-2032.096	1668.648	5	.5555556
4224	2009	.56986	-1.012	.831	-2033.108	1669.479	6	.6666667
4224	2010	.558335	-1.012	.831	-2034.12	1670.31	7	.7777778
4224	2011	.588297	-1.012	.831	-2035.132	1671.141	8	.8888889
5111	2003	.673077	-.96	.973	-1922.88	1948.919	0	0
5111	2004	.708721	-.96	.973	-1923.84	1949.892	1	.1111111
5111	2005	.756851	-.96	.973	-1924.8	1950.865	2	.2222222
5111	2006	.8095	-.96	.973	-1925.76	1951.838	3	.3333333
5111	2007	.814299	-.96	.973	-1926.72	1952.811	4	.4444444
5111	2008	.811688	-.96	.973	-1927.68	1953.784	5	.5555556
5111	2009	.809614	-.96	.973	-1928.64	1954.757	6	.6666667
5111	2010	.816527	-.96	.973	-1929.6	1955.73	7	.7777778
5111	2011	.81349	-.96	.973	-1930.56	1956.703	8	.8888889
5112	2003	.654917	-.785	.261	-1572.355	522.783	0	0
5112	2004	.506953	-.785	.261	-1573.14	523.044	1	.1111111
5112	2005	.50624	-.785	.261	-1573.925	523.305	2	.2222222
5112	2006	.51974	-.785	.261	-1574.71	523.566	3	.3333333
5112	2007	.530783	-.785	.261	-1575.495	523.827	4	.4444444
5112	2008	.563272	-.785	.261	-1576.28	524.088	5	.5555556
5112	2009	.560957	-.785	.261	-1577.065	524.349	6	.6666667
5112	2010	.549928	-.785	.261	-1577.85	524.61	7	.7777778
5112	2011	.561231	-.785	.261	-1578.635	524.871	8	.8888889
5113	2003	.553191	-.96	1.203	-1922.88	2409.609	0	0
5113	2004	.557637	-.96	1.203	-1923.84	2410.812	1	.1111111
5113	2005	.582829	-.96	1.203	-1924.8	2412.015	2	.2222222
5113	2006	.573668	-.96	1.203	-1925.76	2413.218	3	.3333333
5113	2007	.596842	-.96	1.203	-1926.72	2414.421	4	.4444444
5113	2008	.586639	-.96	1.203	-1927.68	2415.624	5	.5555556
5113	2009	.579	-.96	1.203	-1928.64	2416.827	6	.6666667
5113	2010	.576687	-.96	1.203	-1929.6	2418.03	7	.7777778
5113	2011	.579208	-.96	1.203	-1930.56	2419.233	8	.8888889
5121	2003	.839248	-.645	.188	-1291.935	376.564	0	0
5121	2004	.847433	-.645	.188	-1292.58	376.752	1	.1111111
5121	2005	.839419	-.645	.188	-1293.225	376.94	2	.2222222
5121	2006	.849214	-.645	.188	-1293.87	377.128	3	.3333333
5121	2007	.842249	-.645	.188	-1294.515	377.316	4	.4444444
5121	2008	.809019	-.645	.188	-1295.16	377.504	5	.5555556
5121	2009	.810099	-.645	.188	-1295.805	377.692	6	.6666667
5121	2010	.810027	-.645	.188	-1296.45	377.88	7	.7777778
5121	2011	.797309	-.645	.188	-1297.095	378.068	8	.8888889
5122	2003	.659278	-.589	-.207	-1179.767	-414.621	0	0
5122	2004	.603423	-.589	-.207	-1180.356	-414.828	1	.1111111
5122	2005	.59172	-.589	-.207	-1180.945	-415.035	2	.2222222
5122	2006	.58294	-.589	-.207	-1181.534	-415.242	3	.3333333
5122	2007	.579031	-.589	-.207	-1182.123	-415.449	4	.4444444
5122	2008	.572733	-.589	-.207	-1182.712	-415.656	5	.5555556
5122	2009	.565463	-.589	-.207	-1183.301	-415.863	6	.6666667
5122	2010	.550013	-.589	-.207	-1183.89	-416.07	7	.7777778
5122	2011	.542568	-.589	-.207	-1184.479	-416.277	8	.8888889
5123	2003	.626962	-.549	.404	-1099.647	809.212	0	0
5123	2004	.620897	-.549	.404	-1100.196	809.616	1	.1111111
5123	2005	.622486	-.549	.404	-1100.745	810.02	2	.2222222
5123	2006	.622013	-.549	.404	-1101.294	810.424	3	.3333333
5123	2007	.623518	-.549	.404	-1101.843	810.828	4	.4444444
5123	2008	.62638	-.549	.404	-1102.392	811.2321	5	.5555556
5123	2009	.626292	-.549	.404	-1102.941	811.636	6	.6666667
5123	2010	.624809	-.549	.404	-1103.49	812.04	7	.7777778
5123	2011	.619649	-.549	.404	-1104.039	812.444	8	.8888889
5131	2003	.893449	-1.32	.629	-2643.96	1259.887	0	0
5131	2004	.890656	-1.32	.629	-2645.28	1260.516	1	.1111111
5131	2005	.888341	-1.32	.629	-2646.6	1261.145	2	.2222222
5131	2006	.883955	-1.32	.629	-2647.92	1261.774	3	.3333333
5131	2007	.884716	-1.32	.629	-2649.24	1262.403	4	.4444444
5131	2008	.881064	-1.32	.629	-2650.56	1263.032	5	.5555556
5131	2009	.878068	-1.32	.629	-2651.88	1263.661	6	.6666667
5131	2010	.873328	-1.32	.629	-2653.2	1264.29	7	.7777778
5131	2011	.869602	-1.32	.629	-2654.52	1264.919	8	.8888889
5132	2003	.93359	-.729	.691	-1460.187	1384.073	0	0
5132	2004	.929638	-.729	.691	-1460.916	1384.764	1	.1111111
5132	2005	.926065	-.729	.691	-1461.645	1385.455	2	.2222222
5132	2006	.931551	-.729	.691	-1462.374	1386.146	3	.3333333
5132	2007	.933324	-.729	.691	-1463.103	1386.837	4	.4444444
5132	2008	.936579	-.729	.691	-1463.832	1387.528	5	.5555556
5132	2009	.937251	-.729	.691	-1464.561	1388.219	6	.6666667
5132	2010	.937247	-.729	.691	-1465.29	1388.91	7	.7777778
5132	2011	.936766	-.729	.691	-1466.019	1389.601	8	.8888889
5133	2003	.874724	-1.023	.843	-2049.069	1688.529	0	0
5133	2004	.863772	-1.023	.843	-2050.092	1689.372	1	.1111111
5133	2005	.857723	-1.023	.843	-2051.115	1690.215	2	.2222222
5133	2006	.851906	-1.023	.843	-2052.138	1691.058	3	.3333333
5133	2007	.848461	-1.023	.843	-2053.161	1691.901	4	.4444444
5133	2008	.837252	-1.023	.843	-2054.184	1692.744	5	.5555556
5133	2009	.830447	-1.023	.843	-2055.207	1693.587	6	.6666667
5133	2010	.825863	-1.023	.843	-2056.23	1694.43	7	.7777778
5133	2011	.822054	-1.023	.843	-2057.253	1695.273	8	.8888889
5134	2003	.774629	-1.023	.684	-2049.069	1370.052	0	0
5134	2004	.768485	-1.023	.684	-2050.092	1370.736	1	.1111111
5134	2005	.768616	-1.023	.684	-2051.115	1371.42	2	.2222222
5134	2006	.764521	-1.023	.684	-2052.138	1372.104	3	.3333333
5134	2007	.765541	-1.023	.684	-2053.161	1372.788	4	.4444444
5134	2008	.761548	-1.023	.684	-2054.184	1373.472	5	.5555556
5134	2009	.759571	-1.023	.684	-2055.207	1374.156	6	.6666667
5134	2010	.759207	-1.023	.684	-2056.23	1374.84	7	.7777778
5134	2011	.756304	-1.023	.684	-2057.253	1375.524	8	.8888889
5135	2003	.996519	-.637	.504	-1275.911	1009.512	0	0
5135	2004	.994723	-.637	.504	-1276.548	1010.016	1	.1111111
5135	2005	.996569	-.637	.504	-1277.185	1010.52	2	.2222222
5135	2006	.996037	-.637	.504	-1277.822	1011.024	3	.3333333
5135	2007	.996114	-.637	.504	-1278.459	1011.528	4	.4444444
5135	2008	.99641	-.637	.504	-1279.096	1012.032	5	.5555556
5135	2009	.995708	-.637	.504	-1279.733	1012.536	6	.6666667
5135	2010	.995094	-.637	.504	-1280.37	1013.04	7	.7777778
5135	2011	.995541	-.637	.504	-1281.007	1013.544	8	.8888889
5139	2003	.773764	-.855	.691	-1712.565	1384.073	0	0
5139	2004	.842343	-.855	.691	-1713.42	1384.764	1	.1111111
5139	2005	.83058	-.855	.691	-1714.275	1385.455	2	.2222222
5139	2006	.815602	-.855	.691	-1715.13	1386.146	3	.3333333
5139	2007	.822445	-.855	.691	-1715.985	1386.837	4	.4444444
5139	2008	.829486	-.855	.691	-1716.84	1387.528	5	.5555556
5139	2009	.830048	-.855	.691	-1717.695	1388.219	6	.6666667
5139	2010	.824018	-.855	.691	-1718.55	1388.91	7	.7777778
5139	2011	.806676	-.855	.691	-1719.405	1389.601	8	.8888889
5141	2003	.838381	-1.095	.001	-2193.285	2.003	0	0
5141	2004	.852725	-1.095	.001	-2194.38	2.004	1	.1111111
5141	2005	.858844	-1.095	.001	-2195.475	2.005	2	.2222222
5141	2006	.861054	-1.095	.001	-2196.57	2.006	3	.3333333
5141	2007	.863308	-1.095	.001	-2197.665	2.007	4	.4444444
5141	2008	.863438	-1.095	.001	-2198.76	2.008	5	.5555556
5141	2009	.865138	-1.095	.001	-2199.855	2.009	6	.6666667
5141	2010	.863376	-1.095	.001	-2200.95	2.01	7	.7777778
5141	2011	.864687	-1.095	.001	-2202.045	2.011	8	.8888889
5142	2003	.422111	-.494	.512	-989.482	1025.536	0	0
5142	2004	.426487	-.494	.512	-989.976	1026.048	1	.1111111
5142	2005	.423194	-.494	.512	-990.47	1026.56	2	.2222222
5142	2006	.427131	-.494	.512	-990.964	1027.072	3	.3333333
5142	2007	.433216	-.494	.512	-991.4579	1027.584	4	.4444444
5142	2008	.443686	-.494	.512	-991.952	1028.096	5	.5555556
5142	2009	.444068	-.494	.512	-992.446	1028.608	6	.6666667
5142	2010	.454387	-.494	.512	-992.94	1029.12	7	.7777778
5142	2011	.460064	-.494	.512	-993.434	1029.632	8	.8888889
5149	2003	.594595	-.911	.397	-1824.733	795.191	0	0
5149	2004	.608365	-.911	.397	-1825.644	795.588	1	.1111111
5149	2005	.607764	-.911	.397	-1826.555	795.985	2	.2222222
5149	2006	.559233	-.911	.397	-1827.466	796.382	3	.3333333
5149	2007	.564309	-.911	.397	-1828.377	796.7791	4	.4444444
5149	2008	.570422	-.911	.397	-1829.288	797.176	5	.5555556
5149	2009	.580753	-.911	.397	-1830.199	797.5731	6	.6666667
5149	2010	.598391	-.911	.397	-1831.11	797.97	7	.7777778
5149	2011	.613714	-.911	.397	-1832.021	798.367	8	.8888889
5151	2003	.012823	-.325	-.592	-650.975	-1185.776	0	0
5151	2004	.012046	-.325	-.592	-651.3	-1186.368	1	.1111111
5151	2005	.013665	-.325	-.592	-651.625	-1186.96	2	.2222222
5151	2006	.017993	-.325	-.592	-651.95	-1187.552	3	.3333333
5151	2007	.021269	-.325	-.592	-652.275	-1188.144	4	.4444444
5151	2008	.019151	-.325	-.592	-652.6	-1188.736	5	.5555556
5151	2009	.020964	-.325	-.592	-652.925	-1189.328	6	.6666667
5151	2010	.02495	-.325	-.592	-653.25	-1189.92	7	.7777778
5151	2011	.0283	-.325	-.592	-653.575	-1190.512	8	.8888889
5152	2003	.336006	-.93	.086	-1862.79	172.258	0	0
5152	2004	.28574	-.93	.086	-1863.72	172.344	1	.1111111
5152	2005	.29036	-.93	.086	-1864.65	172.43	2	.2222222
5152	2006	.289705	-.93	.086	-1865.58	172.516	3	.3333333
5152	2007	.291423	-.93	.086	-1866.51	172.602	4	.4444444
5152	2008	.297521	-.93	.086	-1867.44	172.688	5	.5555556
5152	2009	.296033	-.93	.086	-1868.37	172.774	6	.6666667
5152	2010	.295631	-.93	.086	-1869.3	172.86	7	.7777778
5152	2011	.291507	-.93	.086	-1870.23	172.946	8	.8888889
5153	2003	.321707	-1.012	.496	-2027.036	993.488	0	0
5153	2004	.321969	-1.012	.496	-2028.048	993.984	1	.1111111
5153	2005	.325773	-1.012	.496	-2029.06	994.48	2	.2222222
5153	2006	.338164	-1.012	.496	-2030.072	994.976	3	.3333333
5153	2007	.357583	-1.012	.496	-2031.084	995.472	4	.4444444
5153	2008	.371215	-1.012	.496	-2032.096	995.968	5	.5555556
5153	2009	.375726	-1.012	.496	-2033.108	996.464	6	.6666667
5153	2010	.375896	-1.012	.496	-2034.12	996.96	7	.7777778
5153	2011	.383232	-1.012	.496	-2035.132	997.456	8	.8888889
5159	2003	.482818	-1.012	.056	-2027.036	112.168	0	0
5159	2004	.48391	-1.012	.056	-2028.048	112.224	1	.1111111
5159	2005	.465627	-1.012	.056	-2029.06	112.28	2	.2222222
5159	2006	.45439	-1.012	.056	-2030.072	112.336	3	.3333333
5159	2007	.450607	-1.012	.056	-2031.084	112.392	4	.4444444
5159	2008	.544921	-1.012	.056	-2032.096	112.448	5	.5555556
5159	2009	.534621	-1.012	.056	-2033.108	112.504	6	.6666667
5159	2010	.528268	-1.012	.056	-2034.12	112.56	7	.7777778
5159	2011	.555034	-1.012	.056	-2035.132	112.616	8	.8888889
5210	2003	.785714	-1.503	-1.221	-3010.509	-2445.663	0	0
5210	2004	.818182	-1.503	-1.221	-3012.012	-2446.884	1	.1111111
5210	2005	.8	-1.503	-1.221	-3013.515	-2448.105	2	.2222222
5210	2006	.813084	-1.503	-1.221	-3015.018	-2449.326	3	.3333333
5210	2007	.826923	-1.503	-1.221	-3016.521	-2450.547	4	.4444444
5210	2008	.79798	-1.503	-1.221	-3018.024	-2451.768	5	.5555556
5210	2009	.796875	-1.503	-1.221	-3019.527	-2452.989	6	.6666667
5210	2010	.826667	-1.503	-1.221	-3021.03	-2454.21	7	.7777778
5210	2011	.78125	-1.503	-1.221	-3022.533	-2455.431	8	.8888889
5221	2003	.724383	-.255	.271	-510.765	542.813	0	0
5221	2004	.695469	-.255	.271	-511.02	543.084	1	.1111111
5221	2005	.692418	-.255	.271	-511.275	543.355	2	.2222222
5221	2006	.693942	-.255	.271	-511.53	543.626	3	.3333333
5221	2007	.694317	-.255	.271	-511.785	543.897	4	.4444444
5221	2008	.69335	-.255	.271	-512.04	544.168	5	.5555556
5221	2009	.690039	-.255	.271	-512.295	544.439	6	.6666667
5221	2010	.686786	-.255	.271	-512.55	544.71	7	.7777778
5221	2011	.683782	-.255	.271	-512.805	544.981	8	.8888889
5222	2003	.618653	-.255	.535	-510.765	1071.605	0	0
5222	2004	.615159	-.255	.535	-511.02	1072.14	1	.1111111
5222	2005	.617825	-.255	.535	-511.275	1072.675	2	.2222222
5222	2006	.621055	-.255	.535	-511.53	1073.21	3	.3333333
5222	2007	.63066	-.255	.535	-511.785	1073.745	4	.4444444
5222	2008	.633865	-.255	.535	-512.04	1074.28	5	.5555556
5222	2009	.633609	-.255	.535	-512.295	1074.815	6	.6666667
5222	2010	.632933	-.255	.535	-512.55	1075.35	7	.7777778
5222	2011	.634025	-.255	.535	-512.805	1075.885	8	.8888889
5223	2003	.858414	.325	.471	650.975	943.413	0	0
5223	2004	.856958	.325	.471	651.3	943.884	1	.1111111
5223	2005	.858314	.325	.471	651.625	944.355	2	.2222222
5223	2006	.85748	.325	.471	651.95	944.826	3	.3333333
5223	2007	.853829	.325	.471	652.275	945.297	4	.4444444
5223	2008	.84871	.325	.471	652.6	945.7679	5	.5555556
5223	2009	.841253	.325	.471	652.925	946.239	6	.6666667
5223	2010	.832753	.325	.471	653.25	946.71	7	.7777778
5223	2011	.831605	.325	.471	653.575	947.181	8	.8888889
5224	2003	.694185	.325	.469	650.975	939.407	0	0
5224	2004	.683051	.325	.469	651.3	939.876	1	.1111111
5224	2005	.664	.325	.469	651.625	940.345	2	.2222222
5224	2006	.654062	.325	.469	651.95	940.814	3	.3333333
5224	2007	.652716	.325	.469	652.275	941.283	4	.4444444
5224	2008	.696063	.325	.469	652.6	941.752	5	.5555556
5224	2009	.684484	.325	.469	652.925	942.221	6	.6666667
5224	2010	.682734	.325	.469	653.25	942.69	7	.7777778
5224	2011	.682279	.325	.469	653.575	943.159	8	.8888889
5225	2003	.430885	.325	.363	650.975	727.089	0	0
5225	2004	.471624	.325	.363	651.3	727.452	1	.1111111
5225	2005	.473263	.325	.363	651.625	727.815	2	.2222222
5225	2006	.482973	.325	.363	651.95	728.178	3	.3333333
5225	2007	.496181	.325	.363	652.275	728.541	4	.4444444
5225	2008	.506571	.325	.363	652.6	728.904	5	.5555556
5225	2009	.506629	.325	.363	652.925	729.267	6	.6666667
5225	2010	.50712	.325	.363	653.25	729.63	7	.7777778
5225	2011	.518344	.325	.363	653.575	729.993	8	.8888889
5226	2003	.043661	.27	.888	540.81	1778.664	0	0
5226	2004	.044308	.27	.888	541.08	1779.552	1	.1111111
5226	2005	.050721	.27	.888	541.35	1780.44	2	.2222222
5226	2006	.054243	.27	.888	541.62	1781.328	3	.3333333
5226	2007	.05435	.27	.888	541.89	1782.216	4	.4444444
5226	2008	.057085	.27	.888	542.16	1783.104	5	.5555556
5226	2009	.052342	.27	.888	542.43	1783.992	6	.6666667
5226	2010	.056159	.27	.888	542.7	1784.88	7	.7777778
5226	2011	.058788	.27	.888	542.97	1785.768	8	.8888889
5227	2003	.487671	-.173	.82	-346.519	1642.46	0	0
5227	2004	.507465	-.173	.82	-346.692	1643.28	1	.1111111
5227	2005	.536898	-.173	.82	-346.865	1644.1	2	.2222222
5227	2006	.524706	-.173	.82	-347.038	1644.92	3	.3333333
5227	2007	.528905	-.173	.82	-347.211	1645.74	4	.4444444
5227	2008	.513575	-.173	.82	-347.384	1646.56	5	.5555556
5227	2009	.501032	-.173	.82	-347.557	1647.38	6	.6666667
5227	2010	.499695	-.173	.82	-347.73	1648.2	7	.7777778
5227	2011	.486362	-.173	.82	-347.903	1649.02	8	.8888889
6111	2003	.049193	-.481	-.742	-963.443	-1486.226	0	0
6111	2004	.065328	-.481	-.742	-963.924	-1486.968	1	.1111111
6111	2005	.072102	-.481	-.742	-964.405	-1487.71	2	.2222222
6111	2006	.0778	-.481	-.742	-964.886	-1488.452	3	.3333333
6111	2007	.081725	-.481	-.742	-965.367	-1489.194	4	.4444444
6111	2008	.087133	-.481	-.742	-965.848	-1489.936	5	.5555556
6111	2009	.089799	-.481	-.742	-966.329	-1490.678	6	.6666667
6111	2010	.091718	-.481	-.742	-966.81	-1491.42	7	.7777778
6111	2011	.092175	-.481	-.742	-967.291	-1492.162	8	.8888889
6112	2003	.327541	-.672	-.848	-1346.016	-1698.544	0	0
6112	2004	.394127	-.672	-.848	-1346.688	-1699.392	1	.1111111
6112	2005	.413099	-.672	-.848	-1347.36	-1700.24	2	.2222222
6112	2006	.410043	-.672	-.848	-1348.032	-1701.088	3	.3333333
6112	2007	.425138	-.672	-.848	-1348.704	-1701.936	4	.4444444
6112	2008	.429337	-.672	-.848	-1349.376	-1702.784	5	.5555556
6112	2009	.416721	-.672	-.848	-1350.048	-1703.632	6	.6666667
6112	2010	.424555	-.672	-.848	-1350.72	-1704.48	7	.7777778
6112	2011	.427948	-.672	-.848	-1351.392	-1705.328	8	.8888889
6113	2003	.222591	-.321	-.649	-642.963	-1299.947	0	0
6113	2004	.202299	-.321	-.649	-643.284	-1300.596	1	.1111111
6113	2005	.208457	-.321	-.649	-643.605	-1301.245	2	.2222222
6113	2006	.213016	-.321	-.649	-643.926	-1301.894	3	.3333333
6113	2007	.221685	-.321	-.649	-644.247	-1302.543	4	.4444444
6113	2008	.221337	-.321	-.649	-644.568	-1303.192	5	.5555556
6113	2009	.227215	-.321	-.649	-644.889	-1303.841	6	.6666667
6113	2010	.229805	-.321	-.649	-645.21	-1304.49	7	.7777778
6113	2011	.233218	-.321	-.649	-645.531	-1305.139	8	.8888889
6121	2003	.21528	-.597	-.585	-1195.791	-1171.755	0	0
6121	2004	.256018	-.597	-.585	-1196.388	-1172.34	1	.1111111
6121	2005	.274893	-.597	-.585	-1196.985	-1172.925	2	.2222222
6121	2006	.296664	-.597	-.585	-1197.582	-1173.51	3	.3333333
6121	2007	.271544	-.597	-.585	-1198.179	-1174.095	4	.4444444
6121	2008	.272488	-.597	-.585	-1198.776	-1174.68	5	.5555556
6121	2009	.279825	-.597	-.585	-1199.373	-1175.265	6	.6666667
6121	2010	.280765	-.597	-.585	-1199.97	-1175.85	7	.7777778
6121	2011	.282286	-.597	-.585	-1200.567	-1176.435	8	.8888889
6122	2003	.297297	-.462	-.639	-925.386	-1279.917	0	0
6122	2004	.345	-.462	-.639	-925.848	-1280.556	1	.1111111
6122	2005	.354523	-.462	-.639	-926.31	-1281.195	2	.2222222
6122	2006	.358353	-.462	-.639	-926.772	-1281.834	3	.3333333
6122	2007	.348485	-.462	-.639	-927.234	-1282.473	4	.4444444
6122	2008	.383367	-.462	-.639	-927.696	-1283.112	5	.5555556
6122	2009	.394892	-.462	-.639	-928.158	-1283.751	6	.6666667
6122	2010	.37276	-.462	-.639	-928.62	-1284.39	7	.7777778
6122	2011	.363281	-.462	-.639	-929.082	-1285.029	8	.8888889
6129	2003	.312925	-.563	-.639	-1127.689	-1279.917	0	0
6129	2004	.367045	-.563	-.639	-1128.252	-1280.556	1	.1111111
6129	2005	.401442	-.563	-.639	-1128.815	-1281.195	2	.2222222
6129	2006	.454876	-.563	-.639	-1129.378	-1281.834	3	.3333333
6129	2007	.573094	-.563	-.639	-1129.941	-1282.473	4	.4444444
6129	2008	.59688	-.563	-.639	-1130.504	-1283.112	5	.5555556
6129	2009	.598606	-.563	-.639	-1131.067	-1283.751	6	.6666667
6129	2010	.608295	-.563	-.639	-1131.63	-1284.39	7	.7777778
6129	2011	.636836	-.563	-.639	-1132.193	-1285.029	8	.8888889
6130	2003	.179984	-.563	-.639	-1127.689	-1279.917	0	0
6130	2004	.192369	-.563	-.639	-1128.252	-1280.556	1	.1111111
6130	2005	.196064	-.563	-.639	-1128.815	-1281.195	2	.2222222
6130	2006	.202143	-.563	-.639	-1129.378	-1281.834	3	.3333333
6130	2007	.199549	-.563	-.639	-1129.941	-1282.473	4	.4444444
6130	2008	.215995	-.563	-.639	-1130.504	-1283.112	5	.5555556
6130	2009	.225024	-.563	-.639	-1131.067	-1283.751	6	.6666667
6130	2010	.235382	-.563	-.639	-1131.63	-1284.39	7	.7777778
6130	2011	.236201	-.563	-.639	-1132.193	-1285.029	8	.8888889
6140	2003	.082771	-.496	-.721	-993.488	-1444.163	0	0
6140	2004	.065277	-.496	-.721	-993.984	-1444.884	1	.1111111
6140	2005	.06694	-.496	-.721	-994.48	-1445.605	2	.2222222
6140	2006	.06604	-.496	-.721	-994.976	-1446.326	3	.3333333
6140	2007	.069319	-.496	-.721	-995.472	-1447.047	4	.4444444
6140	2008	.069161	-.496	-.721	-995.968	-1447.768	5	.5555556
6140	2009	.072794	-.496	-.721	-996.464	-1448.489	6	.6666667
6140	2010	.072063	-.496	-.721	-996.96	-1449.21	7	.7777778
6140	2011	.07479	-.496	-.721	-997.456	-1449.931	8	.8888889
6151	2003	.091954	-.496	-.721	-993.488	-1444.163	0	0
6151	2004	.132231	-.496	-.721	-993.984	-1444.884	1	.1111111
6151	2005	.136364	-.496	-.721	-994.48	-1445.605	2	.2222222
6151	2006	.118644	-.496	-.721	-994.976	-1446.326	3	.3333333
6151	2007	.092308	-.496	-.721	-995.472	-1447.047	4	.4444444
6151	2008	.111842	-.496	-.721	-995.968	-1447.768	5	.5555556
6151	2009	.077922	-.496	-.721	-996.464	-1448.489	6	.6666667
6151	2010	.094118	-.496	-.721	-996.96	-1449.21	7	.7777778
6151	2011	.117949	-.496	-.721	-997.456	-1449.931	8	.8888889
6152	2003	.010101	-.944	-.9	-1890.832	-1802.7	0	0
[truncated: 1,196 more rows]
